# Supplementary material for: 2,4-Dimethyl­anilinium chloride
Source: Acta Crystallogr Sect E Struct Rep Online. 2010 Jun 5;66(Pt 7):o1563. doi: 10.1107/S1600536810020568 (PMC3006738; doi:10.1107/S1600536810020568)
Supplement: Supplementary file 2 [file e-66-o1563-Isup2.hkl]

# 
# h,k,l, Fc-squared, Fo-squared, sigma(Fo-squared) and status flag 
# 
data_I
_shelx_title ' 1 in P2(1)/c' 
_shelx_refln_list_code          4 
_shelx_F_calc_maximum       93.34 
_exptl_crystal_F_000       336.00 
_reflns_d_resolution_high  0.7701 
 
loop_ 
 _symmetry_equiv_pos_as_xyz 
 'x, y, z' 
 '-x, y+1/2, -z+1/2' 
 '-x, -y, -z' 
 'x, -y-1/2, z-1/2' 
 
_cell_length_a     9.4739 
_cell_length_b     9.8936 
_cell_length_c     9.6709 
_cell_angle_alpha  90.000 
_cell_angle_beta   96.306 
_cell_angle_gamma  90.000 
 
_shelx_F_squared_multiplier     1.000 
 
loop_ 
 _refln_index_h 
 _refln_index_k 
 _refln_index_l 
 _refln_F_squared_calc 
 _refln_F_squared_meas 
 _refln_F_squared_sigma 
 _refln_observed_status 
   2   0   0     1160.97     1197.19     10.98 o 
   3   0   0      990.05     1111.87     14.27 o 
   4   0   0     3318.31     3778.53     55.53 o 
   5   0   0       53.22       88.89      1.99 o 
   6   0   0      370.76      313.07     13.37 o 
   7   0   0      308.07      280.13      8.64 o 
   8   0   0      150.08      152.22      7.46 o 
   9   0   0      141.75      147.42      8.26 o 
  10   0   0       35.89       38.82      4.33 o 
  11   0   0       37.62       38.72      4.60 o 
  12   0   0        0.13        2.01      2.52 o 
   2   1   0        0.32        3.13      0.75 o 
   3   1   0       38.88       47.39      0.67 o 
   4   1   0      119.22      153.73      1.83 o 
   5   1   0      360.85      345.47      4.97 o 
   6   1   0       21.47       18.05      0.88 o 
   7   1   0       94.98       84.67      2.45 o 
   8   1   0       68.44       61.03      3.40 o 
   9   1   0        0.01        1.70      1.49 o 
  10   1   0        7.62       10.92      1.74 o 
  11   1   0        3.24        5.89      2.41 o 
  12   1   0        0.33        1.51      2.55 o 
   0   2   0      267.66      255.10     10.09 o 
   1   2   0     1835.16     1929.68     15.79 o 
   2   2   0     3479.50     3565.07     33.02 o 
   3   2   0     1583.77     1607.07     15.91 o 
   4   2   0      130.94      114.03      1.48 o 
   5   2   0      529.59      507.31     17.74 o 
   6   2   0      330.92      342.67      6.68 o 
   7   2   0       34.52       37.70      1.67 o 
   8   2   0      162.48      154.57      4.27 o 
   9   2   0        0.78        3.34      2.15 o 
  10   2   0        9.41       10.86      1.85 o 
  11   2   0        4.60        8.92      2.04 o 
  12   2   0       11.83       14.03      2.61 o 
   1   3   0      233.69      258.65      3.14 o 
   2   3   0      289.89      270.40      4.16 o 
   3   3   0      186.15      167.98      2.36 o 
   4   3   0      219.19      241.11      3.36 o 
   5   3   0        0.48        0.63      0.45 o 
   6   3   0        8.46       11.75      1.57 o 
   7   3   0        0.99        4.04      1.00 o 
   8   3   0        0.02        1.48      0.89 o 
   9   3   0       19.95       19.25      2.22 o 
  10   3   0        4.95        7.97      1.85 o 
  11   3   0        5.37       10.37      2.27 o 
   0   4   0     1030.68     1142.29     17.56 o 
   1   4   0       59.68       64.49      1.34 o 
   2   4   0        0.50        0.81      0.34 o 
   3   4   0        4.93        6.00      0.60 o 
   4   4   0       28.01       27.41      0.88 o 
   5   4   0      256.09      246.28      3.92 o 
   6   4   0       46.76       50.27      2.12 o 
   7   4   0       39.16       32.20      1.82 o 
   8   4   0       25.73       17.83      1.59 o 
   9   4   0        3.45        4.28      1.46 o 
  10   4   0        0.51        0.58      1.21 o 
  11   4   0       10.17        5.59      1.89 o 
   1   5   0        3.27        3.54      0.41 o 
   2   5   0       67.50       74.84      1.50 o 
   3   5   0        0.37        0.25      0.40 o 
   4   5   0        9.01       10.70      0.77 o 
   5   5   0       18.54       17.74      1.19 o 
   6   5   0      119.15      120.75      3.65 o 
   7   5   0       55.83       55.11      2.44 o 
   8   5   0        1.62        4.94      1.16 o 
   9   5   0        4.69        8.34      1.86 o 
  10   5   0        0.11       -0.09      1.08 o 
  11   5   0        0.38        1.45      1.68 o 
   0   6   0      205.74      223.63      5.88 o 
   1   6   0       71.34       79.91      1.66 o 
   2   6   0      344.47      359.14      6.31 o 
   3   6   0      133.88      138.11      2.81 o 
   4   6   0      134.29      130.75      2.92 o 
   5   6   0      214.87      199.49      4.09 o 
   6   6   0      244.52      231.58      6.06 o 
   7   6   0       30.17       32.97      2.00 o 
   8   6   0       45.16       41.66      2.39 o 
   9   6   0        6.33        5.82      1.89 o 
  10   6   0       10.46        7.67      1.97 o 
   1   7   0        0.24        1.31      0.91 o 
   2   7   0      357.17      383.24      7.45 o 
   3   7   0       30.89       32.43      1.29 o 
   4   7   0        5.12        5.04      0.77 o 
   5   7   0        2.49        3.33      0.78 o 
   6   7   0       13.73       13.92      1.37 o 
   7   7   0       86.34       80.45      3.30 o 
   8   7   0        9.44        9.70      1.56 o 
   9   7   0        2.52        2.93      1.30 o 
  10   7   0        1.19        0.17      1.78 o 
   0   8   0      194.92      181.53      5.43 o 
   1   8   0       77.80       76.90      2.13 o 
   2   8   0      317.47      326.74      7.07 o 
   3   8   0      266.42      261.98      5.70 o 
   4   8   0      123.43      118.44      3.94 o 
   5   8   0       72.09       66.04      2.09 o 
   6   8   0      176.94      181.23      6.20 o 
   7   8   0       18.49       18.89      1.76 o 
   8   8   0       12.32       13.54      2.03 o 
   9   8   0        9.51        9.21      2.18 o 
   1   9   0        0.04       -0.07      0.69 o 
   2   9   0        4.68        2.80      0.82 o 
   3   9   0       14.92       19.55      1.79 o 
   4   9   0        7.74        6.79      1.09 o 
   5   9   0        2.75        5.84      1.07 o 
   6   9   0        0.68        1.17      1.09 o 
   7   9   0       15.81       15.40      2.16 o 
   8   9   0        4.70        5.46      1.71 o 
   0  10   0       97.92      103.01      6.63 o 
   1  10   0      154.25      151.84      5.48 o 
   2  10   0       21.89       17.64      1.89 o 
   3  10   0       19.89       21.58      1.97 o 
   4  10   0       38.88       38.01      2.20 o 
   5  10   0       25.73       27.10      2.35 o 
   6  10   0        1.19        0.06      1.21 o 
   7  10   0       33.36       27.78      3.91 o 
   1  11   0        0.00       -0.14      1.19 o 
   2  11   0        6.30        6.57      1.60 o 
   3  11   0        6.10        2.14      1.30 o 
   4  11   0        0.04       -1.24      1.24 o 
   5  11   0        1.28       -0.61      1.54 o 
   6  11   0       13.62        9.84      3.57 o 
   0  12   0        4.41       10.23      2.66 o 
   1  12   0        2.37        4.11      1.64 o 
   2  12   0        0.46        0.96      1.70 o 
   3  12   0        2.27        3.89      1.52 o 
   4  12   0        2.00        2.59      3.78 o 
 -12   1   1        2.67        7.77      2.77 o 
 -11   1   1        0.81        3.23      1.89 o 
 -10   1   1        0.80        3.14      3.32 o 
  -9   1   1        4.10        4.69      2.24 o 
  -8   1   1      191.94      181.24      6.31 o 
  -7   1   1       36.79       36.06      1.39 o 
  -6   1   1       38.41       46.37      1.41 o 
  -5   1   1       23.64       24.53      1.25 o 
  -4   1   1       23.42       31.73      0.95 o 
  -3   1   1      140.04      164.34      2.85 o 
  -2   1   1      178.43      228.34      4.13 o 
  -1   1   1     1397.96     1331.59     10.84 o 
   1   1   1     2136.57     2070.25     12.43 o 
   2   1   1     1679.17     1655.91     17.00 o 
   3   1   1      562.10      558.15      6.05 o 
   4   1   1       84.88       96.14      1.62 o 
   5   1   1       65.30       70.78      1.42 o 
   6   1   1        0.64        1.59      0.53 o 
   7   1   1       43.34       38.22      1.20 o 
   8   1   1        1.46        2.12      0.70 o 
   9   1   1        5.26        6.64      1.55 o 
  10   1   1        6.94        7.99      1.78 o 
  11   1   1       17.48       21.50      4.18 o 
  12   1   1        0.10        1.03      1.60 o 
 -12   2   1        5.31        4.66      1.94 o 
 -11   2   1        0.14        1.19      1.47 o 
 -10   2   1       16.46       17.10      2.17 o 
  -9   2   1        1.15        2.26      1.37 o 
  -8   2   1       82.45       73.42      2.61 o 
  -7   2   1       62.63       60.41      2.15 o 
  -6   2   1      194.64      177.97      9.15 o 
  -5   2   1     2372.77     2448.36     44.54 o 
  -4   2   1        3.98       11.42      1.26 o 
  -3   2   1      366.10      361.60      2.88 o 
  -2   2   1      442.08      495.92      4.68 o 
  -1   2   1      953.62     1091.05     10.84 o 
   0   2   1     6160.97     5640.94     53.67 o 
   1   2   1     5415.06     5570.30     54.18 o 
   2   2   1     1020.23     1113.13     13.88 o 
   3   2   1      360.70      367.21      4.91 o 
   4   2   1      226.39      225.26      3.17 o 
   5   2   1      554.52      592.50     10.12 o 
   6   2   1      216.63      206.21      3.75 o 
   7   2   1      100.91       96.01      3.01 o 
   8   2   1        0.67        0.26      0.73 o 
   9   2   1       11.76        9.93      1.59 o 
  10   2   1        2.69        1.78      2.46 o 
  11   2   1        3.62        8.82      2.84 o 
 -11   3   1        5.02        6.44      1.90 o 
 -10   3   1       13.37        9.69      1.97 o 
  -9   3   1        3.54        5.70      1.07 o 
  -8   3   1       33.50       33.88      2.30 o 
  -7   3   1       77.24       68.00      2.59 o 
  -6   3   1       93.84       93.31      2.68 o 
  -5   3   1      217.15      212.24      4.98 o 
  -4   3   1      184.75      199.38      2.79 o 
  -3   3   1       74.65       94.12      1.73 o 
  -2   3   1      138.83      148.22      2.38 o 
  -1   3   1      296.46      303.06      2.92 o 
   0   3   1     8712.53     8895.64     87.66 o 
   1   3   1       17.36       18.95      0.60 o 
   2   3   1     1483.58     1414.98     50.81 o 
   3   3   1      465.51      423.28      6.05 o 
   4   3   1     1047.56     1037.36     13.58 o 
   5   3   1       12.82        9.11      0.60 o 
   6   3   1      473.62      433.98     14.78 o 
   7   3   1       20.64       18.90      1.57 o 
   8   3   1      171.34      166.62      4.92 o 
   9   3   1       69.86       66.12      2.99 o 
  10   3   1       13.59       18.56      2.45 o 
  11   3   1        3.25        2.58      2.11 o 
 -11   4   1       31.17       33.67      2.97 o 
 -10   4   1       28.81       36.21      3.28 o 
  -9   4   1       70.38       73.81      3.14 o 
  -8   4   1       39.29       39.43      2.08 o 
  -7   4   1      263.24      255.03      6.51 o 
  -6   4   1      136.54      130.18      3.50 o 
  -5   4   1      124.07      115.22      2.02 o 
  -4   4   1      454.67      444.14      8.60 o 
  -3   4   1      462.79      459.97      6.01 o 
  -2   4   1     1545.17     1537.63     19.24 o 
  -1   4   1      181.66      149.20      1.86 o 
   0   4   1     3064.02     3128.29     57.47 o 
   1   4   1      291.35      314.76      5.64 o 
   2   4   1       18.32       11.37      0.84 o 
   3   4   1      612.92      633.42      8.62 o 
   4   4   1      365.55      371.35      5.79 o 
   5   4   1       29.07       25.93      1.38 o 
   6   4   1       29.27       29.53      1.28 o 
   7   4   1      287.34      272.36      7.03 o 
   8   4   1        3.68        4.91      1.16 o 
   9   4   1       26.55       22.79      1.82 o 
  10   4   1        0.06       -0.83      1.25 o 
  11   4   1        2.79        1.92      1.74 o 
 -11   5   1        0.01       -1.39      1.58 o 
 -10   5   1        0.42        0.90      1.28 o 
  -9   5   1        4.65        7.53      1.40 o 
  -8   5   1       20.81       22.51      1.85 o 
  -7   5   1       49.45       49.62      2.15 o 
  -6   5   1      144.77      139.33      3.97 o 
  -5   5   1       41.36       39.96      1.19 o 
  -4   5   1      253.35      257.30      4.31 o 
  -3   5   1      387.27      366.35      5.36 o 
  -2   5   1     1680.74     1764.14     22.25 o 
  -1   5   1      177.68      178.81      3.11 o 
   0   5   1       90.82       71.10      1.42 o 
   1   5   1      219.36      204.06      3.52 o 
   2   5   1      227.05      221.94      3.90 o 
   3   5   1      622.41      678.80      9.99 o 
   4   5   1       64.72       56.42      1.55 o 
   5   5   1      376.09      365.00      6.50 o 
   6   5   1      367.17      358.96      8.48 o 
   7   5   1      171.72      170.00      5.00 o 
   8   5   1       36.88       41.39      2.34 o 
   9   5   1        2.46        3.47      1.15 o 
  10   5   1       13.15       12.69      2.03 o 
  11   5   1        2.28        2.38      1.87 o 
 -10   6   1       10.38       10.06      1.98 o 
  -9   6   1       21.24       25.12      2.09 o 
  -8   6   1      112.44      114.57      4.75 o 
  -7   6   1       57.46       63.16      2.69 o 
  -6   6   1        0.44        1.88      1.59 o 
  -5   6   1       92.59       98.44      2.46 o 
  -4   6   1      253.99      241.14      4.44 o 
  -3   6   1      157.79      142.69      2.73 o 
  -2   6   1      147.56      150.70      2.76 o 
  -1   6   1      599.06      638.44      9.00 o 
   0   6   1      411.07      373.86      5.45 o 
   1   6   1      288.93      275.88      4.41 o 
   2   6   1        4.11        5.51      0.99 o 
   3   6   1        2.86        4.06      0.63 o 
   4   6   1       10.79       10.48      0.91 o 
   5   6   1       38.92       39.33      1.90 o 
   6   6   1        3.43        2.34      0.74 o 
   7   6   1       35.60       35.64      2.10 o 
   8   6   1       13.88       16.09      2.24 o 
   9   6   1        0.19        0.22      1.04 o 
  10   6   1        0.00       -0.46      1.67 o 
 -10   7   1        0.04       -1.25      1.68 o 
  -9   7   1        0.20        2.26      1.81 o 
  -8   7   1        0.40        0.83      1.07 o 
  -7   7   1        0.09       -0.17      1.26 o 
  -6   7   1        6.61        8.00      1.15 o 
  -5   7   1       17.60       16.26      1.14 o 
  -4   7   1       18.00       18.29      1.05 o 
  -3   7   1       10.87        6.59      0.68 o 
  -2   7   1       23.66       19.74      0.89 o 
  -1   7   1      105.64      117.38      2.69 o 
   0   7   1       22.45       19.41      0.86 o 
   1   7   1      162.54      152.15      3.00 o 
   2   7   1       10.55        7.50      0.70 o 
   3   7   1       58.27       61.59      2.18 o 
   4   7   1       82.73       94.26      2.65 o 
   5   7   1       93.76       98.24      2.86 o 
   6   7   1        0.02        0.45      0.86 o 
   7   7   1       52.39       56.26      2.67 o 
   8   7   1        3.20        6.94      1.35 o 
   9   7   1       12.25       13.30      1.69 o 
  10   7   1        3.55       12.53      3.46 o 
  -9   8   1        1.10        1.28      1.33 o 
  -8   8   1        1.01        0.98      1.23 o 
  -7   8   1        0.16       -0.40      1.24 o 
  -6   8   1      152.22      151.03      5.94 o 
  -5   8   1        1.25        1.51      0.93 o 
  -4   8   1        0.40        3.54      1.47 o 
  -3   8   1       31.61       34.48      1.71 o 
  -2   8   1        6.52        7.88      1.03 o 
  -1   8   1        4.03        6.66      0.96 o 
   0   8   1        2.66        3.73      0.58 o 
   1   8   1       19.40       19.65      1.05 o 
   2   8   1       70.78       68.21      2.02 o 
   3   8   1        1.75        4.00      1.03 o 
   4   8   1        0.28        0.43      0.57 o 
   5   8   1        0.00        0.74      0.72 o 
   6   8   1        1.04        2.77      1.09 o 
   7   8   1       29.86       25.64      1.94 o 
   8   8   1        2.92        2.32      1.21 o 
   9   8   1        1.77        0.26      1.11 o 
  -8   9   1       14.59       15.86      3.12 o 
  -7   9   1       74.27       63.62      3.73 o 
  -6   9   1       52.07       50.60      3.28 o 
  -5   9   1       12.33       14.91      2.41 o 
  -4   9   1       10.36        9.74      1.71 o 
  -3   9   1        0.44       -0.79      0.89 o 
  -2   9   1      134.70      140.35      4.30 o 
  -1   9   1        3.97        3.19      0.91 o 
   0   9   1        0.18        1.51      0.71 o 
   1   9   1        4.56        4.38      0.91 o 
   2   9   1       34.13       31.14      1.76 o 
   3   9   1       10.50       12.72      1.28 o 
   4   9   1        1.11       -0.41      0.68 o 
   5   9   1        6.28        7.55      1.19 o 
   6   9   1        4.71        2.66      1.24 o 
   7   9   1        1.67        0.71      1.50 o 
   8   9   1        0.11        0.24      1.52 o 
  -7  10   1        4.21        3.29      1.62 o 
  -6  10   1        0.25       -1.00      1.21 o 
  -5  10   1        3.77        5.16      1.92 o 
  -4  10   1        3.47        3.38      1.06 o 
  -3  10   1        2.03        5.05      1.61 o 
  -2  10   1       35.99       37.81      2.51 o 
  -1  10   1       15.87       14.95      1.43 o 
   0  10   1       25.27       25.86      2.40 o 
   1  10   1       15.66       15.79      1.63 o 
   2  10   1        0.45       -1.04      1.04 o 
   3  10   1       27.48       22.32      1.93 o 
   4  10   1       11.45       12.50      1.66 o 
   5  10   1        0.11        1.70      1.37 o 
   6  10   1        3.51        1.02      1.51 o 
   7  10   1       22.62       14.52      3.84 o 
  -6  11   1        0.71       -0.78      1.66 o 
  -5  11   1        2.94        4.32      1.86 o 
  -4  11   1        7.56       10.31      2.60 o 
  -3  11   1       20.73       23.74      2.40 o 
  -2  11   1        0.43        4.40      1.84 o 
  -1  11   1        9.73        9.26      1.64 o 
   0  11   1       45.78       46.75      2.90 o 
   1  11   1        3.31        4.78      1.32 o 
   2  11   1       43.79       44.67      3.06 o 
   3  11   1        8.28       11.49      1.92 o 
   4  11   1        9.94        9.69      1.87 o 
   5  11   1        0.34       -0.91      2.57 o 
   6  11   1       14.23       12.84      2.99 o 
  -4  12   1        6.62       10.10      3.17 o 
  -3  12   1       18.91       16.86      2.81 o 
  -2  12   1        8.65        8.93      2.87 o 
  -1  12   1        1.26        2.08      1.95 o 
   0  12   1        0.42        0.17      1.08 o 
   1  12   1       21.13       20.33      2.34 o 
   2  12   1       21.09       18.79      2.30 o 
   3  12   1        5.53        6.23      2.16 o 
   4  12   1        7.05       10.10      3.32 o 
 -12   0   2        3.39        4.96      4.67 o 
 -11   0   2       15.32       19.11      3.93 o 
 -10   0   2        0.86        2.34      1.93 o 
  -9   0   2      120.32       91.30      5.91 o 
  -8   0   2        5.06        3.54      1.71 o 
  -7   0   2       25.48       30.98      2.98 o 
  -6   0   2        7.65       11.41      1.10 o 
  -5   0   2      772.11      897.00     14.64 o 
  -4   0   2     1743.19     1815.06     27.43 o 
  -3   0   2      753.95      781.52     11.38 o 
  -2   0   2      175.15      136.33      3.25 o 
  -1   0   2      311.11      352.05      6.77 o 
   0   0   2     1981.37     1931.15     17.22 o 
   1   0   2       38.10       40.39      0.68 o 
   2   0   2     1146.61     1128.67     21.56 o 
   3   0   2      337.23      221.50     25.04 o 
   4   0   2      340.59      329.19      9.82 o 
   5   0   2       62.52       61.38      2.18 o 
   6   0   2      185.17      176.00      5.14 o 
   7   0   2      439.39      428.03     13.73 o 
   8   0   2      130.10      137.63      5.76 o 
   9   0   2       19.96       22.85      3.21 o 
  10   0   2        3.03        2.41      2.68 o 
  11   0   2        0.95        0.68      2.06 o 
 -12   1   2        4.77        2.57      1.71 o 
 -11   1   2        9.30       12.09      2.23 o 
 -10   1   2       39.22       37.75      3.45 o 
  -9   1   2       68.99       69.40      3.51 o 
  -8   1   2       37.28       40.07      2.98 o 
  -7   1   2      196.72      194.65      4.95 o 
  -6   1   2      395.70      393.08     13.02 o 
  -5   1   2     1838.73     1937.82     31.86 o 
  -4   1   2      876.63      830.50     12.23 o 
  -3   1   2     2231.86     2240.39     29.75 o 
  -2   1   2     4012.35     4130.98     39.14 o 
  -1   1   2     3228.68     3563.69     33.39 o 
   0   1   2      158.97      138.88      1.13 o 
   1   1   2     4569.53     4800.14     49.07 o 
   2   1   2      781.86      856.46      9.14 o 
   3   1   2     1551.95     1451.60     78.24 o 
   4   1   2      651.10      602.45     13.31 o 
   5   1   2      732.72      773.35     12.34 o 
   6   1   2      339.40      342.23      5.99 o 
   7   1   2      159.93      150.36      3.42 o 
   8   1   2       11.00       12.06      1.27 o 
   9   1   2       35.24       39.66      2.69 o 
  10   1   2        8.21       10.28      3.46 o 
  11   1   2        0.51        3.72      2.25 o 
 -12   2   2        1.39        5.10      1.91 o 
 -11   2   2        3.38       11.40      2.78 o 
 -10   2   2       13.94       16.76      2.08 o 
  -9   2   2        1.30        2.63      1.50 o 
  -8   2   2        3.37        4.30      1.28 o 
  -7   2   2       51.82       45.41      1.86 o 
  -6   2   2        3.38        3.66      0.78 o 
  -5   2   2      402.98      414.38      8.37 o 
  -4   2   2       62.73       69.87      0.97 o 
  -3   2   2       86.86       91.75      1.32 o 
  -2   2   2      235.46      249.20      2.82 o 
  -1   2   2     3005.82     3058.98     23.13 o 
   0   2   2     2232.17     2211.68     15.67 o 
   1   2   2        1.43        4.86      0.50 o 
   2   2   2        5.19        5.60      0.36 o 
   3   2   2       19.06       29.15      0.98 o 
   4   2   2        4.29        2.38      0.57 o 
   5   2   2       10.32       11.60      1.31 o 
   6   2   2      128.42      124.42      2.77 o 
   7   2   2       98.07       93.94      2.47 o 
   8   2   2        3.72        4.54      1.02 o 
   9   2   2       10.47       11.77      1.48 o 
  10   2   2        5.52        8.55      1.78 o 
  11   2   2        5.47        5.38      1.99 o 
 -11   3   2        7.66       10.87      2.27 o 
 -10   3   2        4.16        5.87      1.64 o 
  -9   3   2        8.02       11.93      1.92 o 
  -8   3   2      138.89      136.24      3.92 o 
  -7   3   2      119.92      119.76      4.22 o 
  -6   3   2        1.87        4.42      0.85 o 
  -5   3   2       12.98       11.09      1.55 o 
  -4   3   2       61.52       56.68      1.16 o 
  -3   3   2      115.27      111.43      1.64 o 
  -2   3   2       27.82       17.50      0.49 o 
  -1   3   2      314.66      265.72      4.28 o 
   0   3   2     3563.28     3617.87     26.04 o 
   1   3   2     1227.75     1304.74     21.99 o 
   2   3   2       28.02       21.83      1.03 o 
   3   3   2       50.41       35.79      1.02 o 
   4   3   2      285.14      322.07      5.72 o 
   5   3   2        0.22        0.15      0.52 o 
   6   3   2       32.50       30.45      1.39 o 
   7   3   2       94.86       99.01      3.31 o 
   8   3   2        8.71       11.71      1.59 o 
   9   3   2       14.71       15.69      1.68 o 
  10   3   2        2.73        2.33      1.55 o 
  11   3   2       10.10       10.40      4.08 o 
 -11   4   2        3.06        2.21      1.74 o 
 -10   4   2        0.00        0.86      1.62 o 
  -9   4   2        0.34        1.16      1.43 o 
  -8   4   2       25.59       26.36      1.83 o 
  -7   4   2        8.54       11.35      1.27 o 
  -6   4   2       68.42       68.83      2.33 o 
  -5   4   2       25.98       24.17      1.39 o 
  -4   4   2       38.30       39.47      1.41 o 
  -3   4   2       51.59       55.12      1.11 o 
  -2   4   2       15.23       21.26      0.79 o 
  -1   4   2      848.52      879.40     12.16 o 
   0   4   2      117.15      106.09      2.14 o 
   1   4   2      148.19      143.18      2.01 o 
   2   4   2      266.34      294.21      8.07 o 
   3   4   2       27.49       24.53      0.86 o 
   4   4   2        4.99        7.17      0.69 o 
   5   4   2       24.94       28.44      1.36 o 
   6   4   2       33.14       28.67      1.44 o 
   7   4   2      180.80      183.38      5.29 o 
   8   4   2       14.00       16.17      1.44 o 
   9   4   2        0.09       -0.34      0.99 o 
  10   4   2        0.00        2.61      1.48 o 
  11   4   2        1.32       -0.75      1.65 o 
 -11   5   2        0.07       -0.78      1.99 o 
 -10   5   2        2.97        6.48      2.83 o 
  -9   5   2        3.72        5.91      1.30 o 
  -8   5   2       27.27       27.99      1.87 o 
  -7   5   2        2.34        2.74      0.97 o 
  -6   5   2       13.40       14.61      1.43 o 
  -5   5   2      183.38      184.79      3.31 o 
  -4   5   2       13.86       14.04      0.84 o 
  -3   5   2       16.68       13.72      1.10 o 
  -2   5   2      205.39      226.75      7.00 o 
  -1   5   2       69.22       83.47      2.76 o 
   0   5   2      128.07      126.28      4.05 o 
   1   5   2     1043.88     1093.16     19.95 o 
   2   5   2      167.71      170.98      2.83 o 
   3   5   2       81.44       88.30      2.16 o 
   4   5   2       62.82       60.81      2.01 o 
   5   5   2      125.11      110.35      3.20 o 
   6   5   2       11.99       18.75      1.25 o 
   7   5   2       77.00       65.72      2.70 o 
   8   5   2        2.59        7.29      1.42 o 
   9   5   2        6.08        5.93      1.42 o 
  10   5   2        2.72        1.79      2.25 o 
 -10   6   2        0.12       -1.37      1.90 o 
  -9   6   2        0.12        1.58      1.09 o 
  -8   6   2        0.32        2.73      1.03 o 
  -7   6   2       26.44       29.29      1.91 o 
  -6   6   2        0.02        1.51      0.86 o 
  -5   6   2        6.43        5.29      0.62 o 
  -4   6   2        0.39        0.62      1.21 o 
  -3   6   2       43.99       44.08      1.09 o 
  -2   6   2      100.44      116.94      2.78 o 
  -1   6   2       43.37       47.24      1.66 o 
   0   6   2      358.13      365.58      7.50 o 
   1   6   2      180.94      182.80      4.02 o 
   2   6   2      123.31      126.13      4.15 o 
   3   6   2       17.05       19.51      1.36 o 
   4   6   2        7.16        8.78      1.53 o 
   5   6   2       38.73       35.14      1.82 o 
   6   6   2        2.35        3.63      0.88 o 
   7   6   2       10.82       11.67      1.43 o 
   8   6   2        2.06        3.86      1.12 o 
   9   6   2        0.09        1.44      1.29 o 
  10   6   2        0.33        2.77      1.84 o 
 -10   7   2       10.75       11.91      3.48 o 
  -9   7   2       14.58       17.43      2.21 o 
  -8   7   2       18.20       18.61      2.08 o 
  -7   7   2      464.09      452.75     14.01 o 
  -6   7   2        2.45        3.35      1.49 o 
  -5   7   2       69.09       69.64      2.39 o 
  -4   7   2       98.11      103.78      3.12 o 
  -3   7   2      220.43      232.66      5.34 o 
  -2   7   2       54.23       47.56      1.82 o 
  -1   7   2      376.07      379.06      7.78 o 
   0   7   2      726.02      745.69     14.22 o 
   1   7   2      247.56      243.31      5.39 o 
   2   7   2      308.66      282.38      6.64 o 
   3   7   2      117.69      106.35      2.93 o 
   4   7   2      157.62      149.18      4.19 o 
   5   7   2        0.74        2.40      1.01 o 
   6   7   2       43.11       41.11      1.84 o 
   7   7   2       56.53       49.12      2.49 o 
   8   7   2       15.87       15.94      2.34 o 
   9   7   2       35.96       29.75      2.97 o 
  -9   8   2        3.06        2.52      1.48 o 
  -8   8   2        2.44        4.78      1.56 o 
  -7   8   2       14.35       14.59      2.39 o 
  -6   8   2       39.41       38.15      2.72 o 
  -5   8   2        2.99        4.37      1.05 o 
  -4   8   2        0.96        1.19      0.83 o 
  -3   8   2        1.75        4.15      1.85 o 
  -2   8   2        5.88        7.20      1.01 o 
  -1   8   2        5.45        8.29      1.01 o 
   0   8   2        1.19        2.18      0.83 o 
   1   8   2        0.00        0.34      0.70 o 
   2   8   2        0.91        3.66      1.04 o 
   3   8   2        1.61        3.36      0.99 o 
   4   8   2        3.07        4.46      1.12 o 
   5   8   2        3.70        5.62      0.98 o 
   6   8   2       11.99       18.53      1.59 o 
   7   8   2       12.71       13.13      1.88 o 
   8   8   2        4.41        7.93      1.80 o 
   9   8   2        0.08        1.50      1.88 o 
  -8   9   2       23.96       27.74      2.92 o 
  -7   9   2        1.55        2.10      1.35 o 
  -6   9   2       72.83       72.38      3.75 o 
  -5   9   2       83.53       83.90      4.00 o 
  -4   9   2       98.21       92.19      3.55 o 
  -3   9   2       80.81       81.97      3.21 o 
  -2   9   2      165.67      170.29      4.81 o 
  -1   9   2      114.26      113.06      3.72 o 
   0   9   2       95.33       96.73      3.72 o 
   1   9   2      179.49      181.58      5.23 o 
   2   9   2       57.21       56.09      2.43 o 
   3   9   2       77.59       75.17      2.94 o 
   4   9   2       64.21       63.80      3.02 o 
   5   9   2       86.38       81.58      2.95 o 
   6   9   2       15.55       18.18      2.02 o 
   7   9   2       18.69       21.01      3.29 o 
   8   9   2        5.71        0.92      2.03 o 
  -7  10   2        0.12        1.74      1.49 o 
  -6  10   2       13.08       14.66      2.07 o 
  -5  10   2        6.16        8.00      1.57 o 
  -4  10   2        9.61       11.07      1.50 o 
  -3  10   2        0.31        0.75      0.88 o 
  -2  10   2        5.89        6.90      1.25 o 
  -1  10   2       10.76        7.67      1.46 o 
   0  10   2        0.06        0.25      0.91 o 
   1  10   2       13.91       14.63      1.48 o 
   2  10   2       14.17       15.81      1.44 o 
   3  10   2        5.50        8.38      1.48 o 
   4  10   2       22.08       27.22      2.34 o 
   5  10   2        8.43       12.80      3.96 o 
   6  10   2        0.93        3.64      2.07 o 
   7  10   2        0.09       -1.16      1.95 o 
  -6  11   2       33.75       36.19      3.66 o 
  -5  11   2        7.05        5.72      3.00 o 
  -4  11   2       13.43       14.92      2.39 o 
  -3  11   2       18.74       17.44      1.91 o 
  -2  11   2       39.44       35.92      2.82 o 
  -1  11   2       15.66       15.46      2.00 o 
   0  11   2        0.23        1.65      1.19 o 
   1  11   2        0.09        1.69      1.27 o 
   2  11   2       31.31       29.56      2.52 o 
   3  11   2       20.92       18.61      2.39 o 
   4  11   2        0.36       -0.12      1.21 o 
   5  11   2       15.06       11.66      2.73 o 
  -4  12   2        0.14        1.55      1.79 o 
  -3  12   2        0.11        1.13      1.51 o 
  -2  12   2        3.43        9.16      2.14 o 
  -1  12   2       12.64       11.32      2.08 o 
   0  12   2        9.60       10.53      2.01 o 
   1  12   2        6.45        7.28      2.39 o 
   2  12   2        9.32        9.66      2.14 o 
   3  12   2        0.03       -1.00      1.48 o 
 -12   1   3        5.48        6.91      2.20 o 
 -11   1   3       22.88       23.37      2.95 o 
 -10   1   3        7.04        9.58      2.00 o 
  -9   1   3        4.09        5.01      2.25 o 
  -8   1   3       63.13       57.07      3.41 o 
  -7   1   3       59.49       49.74      1.75 o 
  -6   1   3        0.37        0.95      1.28 o 
  -5   1   3        9.44        7.74      0.65 o 
  -4   1   3        9.82       13.56      1.03 o 
  -3   1   3        7.28        9.41      0.66 o 
  -2   1   3      204.23      211.02      3.03 o 
  -1   1   3     2205.24     2258.85     22.88 o 
   0   1   3     1067.24     1046.58     18.03 o 
   1   1   3       57.82       57.67      1.18 o 
   2   1   3      107.25      127.49      1.72 o 
   3   1   3      185.89      171.83      2.61 o 
   4   1   3       68.77       75.14      1.68 o 
   5   1   3       11.04       13.54      1.01 o 
   6   1   3      205.22      203.67      4.33 o 
   7   1   3      237.85      224.16      5.17 o 
   8   1   3       15.95       14.58      1.26 o 
   9   1   3        0.01       -0.18      0.92 o 
  10   1   3        0.00       -1.58      1.58 o 
  11   1   3        6.39        3.49      1.95 o 
 -12   2   3        0.22        2.79      2.60 o 
 -11   2   3        7.13       10.03      2.13 o 
 -10   2   3        5.01        7.22      1.60 o 
  -9   2   3       48.27       38.50      3.86 o 
  -8   2   3        7.85        7.00      1.86 o 
  -7   2   3        0.92        4.82      1.31 o 
  -6   2   3       17.07       17.20      1.44 o 
  -5   2   3       45.66       44.01      2.34 o 
  -4   2   3      730.29      801.84     10.10 o 
  -3   2   3      374.46      359.69      4.64 o 
  -2   2   3     1774.60     1824.14     22.15 o 
  -1   2   3      648.96      672.12      7.15 o 
   0   2   3      369.99      424.72      7.96 o 
   1   2   3      348.78      345.92      5.84 o 
   2   2   3      501.98      606.10      6.20 o 
   3   2   3      523.16      590.58      8.05 o 
   4   2   3      205.91      193.30      3.31 o 
   5   2   3      202.43      185.82      3.63 o 
   6   2   3        4.66        4.58      1.00 o 
   7   2   3      555.87      543.65     10.81 o 
   8   2   3        5.51        5.12      1.18 o 
   9   2   3       10.74       11.85      2.47 o 
  10   2   3        2.16       -0.08      1.20 o 
  11   2   3        2.55        2.94      2.38 o 
 -11   3   3       17.32       18.52      3.74 o 
 -10   3   3       18.96       23.28      2.28 o 
  -9   3   3      129.75      122.25      4.97 o 
  -8   3   3       37.22       40.07      1.99 o 
  -7   3   3      396.75      380.43      9.91 o 
  -6   3   3       15.45       14.60      1.11 o 
  -5   3   3       26.32       17.44      0.61 o 
  -4   3   3     1177.77     1206.17     15.83 o 
  -3   3   3      762.83      772.44      9.62 o 
  -2   3   3        0.93        4.52      1.04 o 
  -1   3   3      834.38      923.78      9.27 o 
   0   3   3     1752.33     1943.49     19.71 o 
   1   3   3      161.45      150.35      2.13 o 
   2   3   3      934.72      990.25     11.80 o 
   3   3   3        0.97        2.48      0.43 o 
   4   3   3       51.21       53.43      1.74 o 
   5   3   3       75.29       67.79      2.09 o 
   6   3   3       47.72       40.96      1.91 o 
   7   3   3       27.13       22.60      1.33 o 
   8   3   3        4.07        3.88      1.46 o 
   9   3   3        3.94        5.25      1.44 o 
  10   3   3        3.65        3.29      1.74 o 
  11   3   3        2.60        2.66      2.00 o 
 -11   4   3        2.47        2.32      1.61 o 
 -10   4   3        5.35        4.39      1.66 o 
  -9   4   3        0.65        0.98      1.46 o 
  -8   4   3       36.17       37.67      2.44 o 
  -7   4   3      310.33      299.98      7.48 o 
  -6   4   3        6.69        9.89      1.08 o 
  -5   4   3      626.62      619.38      9.04 o 
  -4   4   3       28.62       28.61      1.33 o 
  -3   4   3      380.38      390.83      5.70 o 
  -2   4   3       49.31       37.44      1.21 o 
  -1   4   3     1867.88     1957.81     28.52 o 
   0   4   3       72.94       85.47      1.86 o 
   1   4   3     2299.66     2340.76     27.10 o 
   2   4   3      949.34      957.68     12.12 o 
   3   4   3      269.74      239.34      3.80 o 
   4   4   3      170.70      179.10      3.39 o 
   5   4   3      219.48      219.00      4.41 o 
   6   4   3       80.70       81.02      2.45 o 
   7   4   3       27.32       26.71      1.61 o 
   8   4   3       35.56       39.31      2.25 o 
   9   4   3       27.95       25.25      2.03 o 
  10   4   3        8.35       13.22      2.48 o 
 -11   5   3        1.24        4.69      2.54 o 
 -10   5   3       27.87       30.20      3.26 o 
  -9   5   3       28.32       31.68      2.36 o 
  -8   5   3       14.74       18.01      1.63 o 
  -7   5   3       19.52       16.54      1.82 o 
  -6   5   3      644.68      647.61     13.80 o 
  -5   5   3      478.43      469.41      7.55 o 
  -4   5   3      105.80      101.11      2.00 o 
  -3   5   3      253.69      240.11      5.56 o 
  -2   5   3      509.35      543.92      9.54 o 
  -1   5   3      574.00      590.93     11.98 o 
   0   5   3      247.29      281.03      4.99 o 
   1   5   3      302.87      281.42      4.93 o 
   2   5   3      272.21      277.98      4.34 o 
   3   5   3      227.46      235.02      4.57 o 
   4   5   3       50.29       48.93      1.52 o 
   5   5   3      192.08      172.22      3.95 o 
   6   5   3        8.51        7.78      1.52 o 
   7   5   3        5.86        7.96      1.24 o 
   8   5   3        5.48        8.26      2.36 o 
   9   5   3        1.14        2.46      1.28 o 
  10   5   3        0.37        1.09      1.71 o 
 -10   6   3        1.99        2.69      1.96 o 
  -9   6   3        4.93        4.42      2.32 o 
  -8   6   3        3.07        4.16      1.19 o 
  -7   6   3       24.38       25.18      1.60 o 
  -6   6   3      143.09      133.04      3.99 o 
  -5   6   3       18.94       14.39      0.79 o 
  -4   6   3       16.92       17.84      1.25 o 
  -3   6   3      111.68      114.79      2.99 o 
  -2   6   3       61.72       55.01      1.96 o 
  -1   6   3        5.11        4.99      0.76 o 
   0   6   3      651.34      619.62     34.20 o 
   1   6   3      298.55      279.81      7.15 o 
   2   6   3      198.90      206.75      3.66 o 
   3   6   3      129.58      126.97      2.73 o 
   4   6   3      285.32      284.88      6.98 o 
   5   6   3       27.51       32.10      1.57 o 
   6   6   3       19.90       24.62      1.36 o 
   7   6   3       10.70       15.86      1.97 o 
   8   6   3        9.12       11.74      1.86 o 
   9   6   3       31.23       35.24      2.98 o 
  10   6   3        5.18        7.91      2.72 o 
 -10   7   3        3.13        5.42      2.59 o 
  -9   7   3        6.07        9.87      1.87 o 
  -8   7   3       47.01       43.91      3.28 o 
  -7   7   3        6.66        8.41      1.73 o 
  -6   7   3       11.08       14.52      1.83 o 
  -5   7   3       60.70       62.27      2.66 o 
  -4   7   3       32.87       31.47      2.12 o 
  -3   7   3       49.87       47.14      2.09 o 
  -2   7   3       55.49       52.79      2.47 o 
  -1   7   3        0.34        0.59      0.70 o 
   0   7   3       22.24       23.86      2.12 o 
   1   7   3       87.73       84.35      2.52 o 
   2   7   3        0.04        0.88      0.70 o 
   3   7   3        0.36        1.13      0.88 o 
   4   7   3        0.77       -0.23      0.86 o 
   5   7   3        0.01        0.29      0.65 o 
   6   7   3        0.62        0.62      0.84 o 
   7   7   3        0.40        0.05      0.95 o 
   8   7   3        0.96        0.36      1.29 o 
   9   7   3        1.26        1.09      1.44 o 
  -9   8   3        1.01        0.61      1.36 o 
  -8   8   3        1.36        1.22      1.33 o 
  -7   8   3       17.38       17.63      2.28 o 
  -6   8   3        1.36       -1.13      1.27 o 
  -5   8   3        1.45        1.98      1.10 o 
  -4   8   3       21.70       19.61      1.48 o 
  -3   8   3        4.40        3.17      1.41 o 
  -2   8   3       44.04       40.46      2.50 o 
  -1   8   3       19.76       20.44      1.99 o 
   0   8   3       18.36       18.61      1.32 o 
   1   8   3       28.96       28.38      2.08 o 
   2   8   3       29.65       30.73      1.58 o 
   3   8   3        9.66       10.98      1.31 o 
   4   8   3        0.97        0.46      0.71 o 
   5   8   3       12.67       17.49      1.39 o 
   6   8   3       29.71       34.30      3.04 o 
   7   8   3        4.45       10.52      1.87 o 
   8   8   3       10.76       14.81      2.36 o 
  -8   9   3        0.00        0.17      1.38 o 
  -7   9   3       18.14       17.29      2.47 o 
  -6   9   3       37.58       35.94      2.81 o 
  -5   9   3        8.22       10.21      1.83 o 
  -4   9   3        1.56        1.60      0.95 o 
  -3   9   3        4.99        6.68      1.21 o 
  -2   9   3        5.54        7.33      1.13 o 
  -1   9   3        6.12        9.31      1.19 o 
   0   9   3      113.14      110.35      3.62 o 
   1   9   3       67.46       61.28      3.47 o 
   2   9   3       23.84       26.21      2.44 o 
   3   9   3        6.46        5.92      1.04 o 
   4   9   3        1.07        0.18      1.02 o 
   5   9   3       89.65       72.41      3.84 o 
   6   9   3        0.86        0.09      1.21 o 
   7   9   3        1.75        1.69      1.95 o 
  -7  10   3       28.42       25.90      2.91 o 
  -6  10   3        0.01        2.89      2.73 o 
  -5  10   3        7.73        9.49      1.80 o 
  -4  10   3        1.39        0.11      0.91 o 
  -3  10   3       10.09       11.96      1.69 o 
  -2  10   3        2.24        1.72      1.40 o 
  -1  10   3       10.41       14.50      2.01 o 
   0  10   3        2.00        3.81      1.27 o 
   1  10   3       47.38       50.46      2.62 o 
   2  10   3       10.33       12.57      2.13 o 
   3  10   3        1.16        3.53      1.97 o 
   4  10   3        3.53        2.75      1.41 o 
   5  10   3        2.14        1.46      3.87 o 
   6  10   3        0.00       -1.02      1.90 o 
  -5  11   3        1.39        3.50      1.72 o 
  -4  11   3       16.48       18.08      2.43 o 
  -3  11   3       16.98       18.33      1.92 o 
  -2  11   3        0.32        1.32      1.11 o 
  -1  11   3       34.51       27.57      2.11 o 
   0  11   3       70.14       62.46      3.34 o 
   1  11   3        0.08       -1.55      1.55 o 
   2  11   3       22.73       15.73      2.93 o 
   3  11   3        6.78       11.73      2.58 o 
   4  11   3       10.30       12.21      2.40 o 
   5  11   3        0.14       -1.32      2.30 o 
  -3  12   3        1.32        3.09      2.44 o 
  -2  12   3       17.20       19.60      3.03 o 
  -1  12   3       34.10       28.34      3.27 o 
   0  12   3        9.99        8.25      1.95 o 
   1  12   3        0.02       -0.51      2.76 o 
   2  12   3        2.38        5.10      4.24 o 
 -12   0   4        7.74        1.92      2.40 o 
 -11   0   4       17.97       20.76      3.47 o 
 -10   0   4       51.15       55.93      4.97 o 
  -9   0   4      100.74      101.04      6.35 o 
  -8   0   4      308.63      291.93     11.95 o 
  -7   0   4      789.05      756.84     25.78 o 
  -6   0   4       38.19       38.59      1.79 o 
  -5   0   4      808.17      768.90     15.90 o 
  -4   0   4      801.37      753.00     19.67 o 
  -3   0   4      891.30      935.91     17.38 o 
  -2   0   4      102.24      128.05      2.97 o 
  -1   0   4     4504.27     4454.19     99.66 o 
   0   0   4     2616.40     2586.62     40.70 o 
   1   0   4     2066.78     2195.50     48.03 o 
   2   0   4     3652.51     3954.98     65.97 o 
   3   0   4        0.72        6.46      0.78 o 
   4   0   4      407.25      349.09     47.81 o 
   5   0   4      283.18      295.50     10.59 o 
   6   0   4      132.12      128.02      5.48 o 
   7   0   4       23.02       25.21      2.11 o 
   8   0   4      156.92      156.73      8.35 o 
   9   0   4       23.03       25.43      4.41 o 
  10   0   4       16.86       13.48      4.00 o 
  11   0   4        4.51        4.83      3.56 o 
 -11   1   4        0.14        2.26      1.60 o 
 -10   1   4        8.37        9.50      2.76 o 
  -9   1   4        1.88        3.54      1.37 o 
  -8   1   4       20.42       20.93      1.87 o 
  -7   1   4        4.97        8.07      1.80 o 
  -6   1   4      350.86      325.39      5.26 o 
  -5   1   4       25.01       23.96      1.57 o 
  -4   1   4        1.08        4.83      0.88 o 
  -3   1   4        0.51        0.69      0.48 o 
  -2   1   4       13.22       20.11      0.80 o 
  -1   1   4      447.77      447.21      5.48 o 
   0   1   4       15.40       13.25      0.52 o 
   1   1   4      263.52      238.82      2.66 o 
   2   1   4       88.08      107.14      2.79 o 
   3   1   4       18.74       14.35      0.80 o 
   4   1   4       22.48       22.32      1.23 o 
   5   1   4       17.44       14.28      0.98 o 
   6   1   4        8.35       10.19      1.19 o 
   7   1   4      261.59      269.41      6.09 o 
   8   1   4        0.13        1.97      1.14 o 
   9   1   4        7.08       10.24      1.48 o 
  10   1   4        1.71        3.43      1.85 o 
  11   1   4        5.66        6.76      4.58 o 
 -11   2   4       10.26       10.36      2.18 o 
 -10   2   4       16.77       22.21      2.40 o 
  -9   2   4       51.18       48.08      3.01 o 
  -8   2   4       30.52       27.09      1.98 o 
  -7   2   4       63.38       63.08      2.38 o 
  -6   2   4      772.87      749.36     16.84 o 
  -5   2   4       31.92       34.14      1.05 o 
  -4   2   4      443.19      425.97      6.38 o 
  -3   2   4      775.37      760.75     11.42 o 
  -2   2   4     1803.93     1811.08     22.36 o 
  -1   2   4      319.84      308.01      4.00 o 
   0   2   4      540.54      508.87     14.26 o 
   1   2   4      139.18      111.20      2.67 o 
   2   2   4      290.76      277.18      5.05 o 
   3   2   4      585.14      649.00      9.59 o 
   4   2   4      182.15      188.96      3.50 o 
   5   2   4       75.68       77.53      2.14 o 
   6   2   4       18.55       21.05      2.48 o 
   7   2   4      152.60      154.62      4.66 o 
   8   2   4        9.00        8.84      1.07 o 
   9   2   4        1.07        0.50      0.92 o 
  10   2   4        1.90       -0.33      1.66 o 
  11   2   4        1.70        0.24      5.08 o 
 -11   3   4       18.22       21.22      3.70 o 
 -10   3   4        0.42       -0.35      1.66 o 
  -9   3   4        3.76        4.98      2.08 o 
  -8   3   4       51.38       49.20      2.79 o 
  -7   3   4        0.94        0.12      0.74 o 
  -6   3   4       96.51       88.98      2.84 o 
  -5   3   4       22.50       29.66      0.98 o 
  -4   3   4       57.03       60.24      1.50 o 
  -3   3   4        4.08        4.23      0.66 o 
  -2   3   4        8.25       13.87      0.62 o 
  -1   3   4       24.11       19.33      0.66 o 
   0   3   4      195.86      199.47      2.59 o 
   1   3   4        6.46        2.18      0.78 o 
   2   3   4      332.52      351.24      7.46 o 
   3   3   4       52.45       50.24      1.76 o 
   4   3   4       63.10       64.88      3.04 o 
   5   3   4       44.67       42.31      1.50 o 
   6   3   4       63.30       72.28      2.34 o 
   7   3   4       66.37       60.05      2.16 o 
   8   3   4        5.36       11.36      1.39 o 
   9   3   4        7.88        9.74      1.66 o 
  10   3   4        1.26        6.93      5.14 o 
 -11   4   4        0.01        4.83      4.32 o 
 -10   4   4        0.05        0.94      1.31 o 
  -9   4   4        2.01        5.74      2.87 o 
  -8   4   4        0.33       -0.10      0.86 o 
  -7   4   4       54.49       55.52      2.34 o 
  -6   4   4        3.39        6.47      1.00 o 
  -5   4   4      110.29      104.82      2.18 o 
  -4   4   4      123.32      111.01      2.20 o 
  -3   4   4        0.42        0.77      0.33 o 
  -2   4   4       78.30       89.47      1.85 o 
  -1   4   4        6.04        6.76      0.68 o 
   0   4   4       52.05       61.22      1.65 o 
   1   4   4        9.04        9.44      0.50 o 
   2   4   4       61.68       59.12      1.76 o 
   3   4   4        6.49       14.65      1.75 o 
   4   4   4        0.46        0.76      0.42 o 
   5   4   4       52.30       54.00      1.80 o 
   6   4   4       18.03       25.36      1.42 o 
   7   4   4        0.06       -0.88      0.88 o 
   8   4   4        4.32        3.74      1.32 o 
   9   4   4        2.47        0.97      1.87 o 
  10   4   4        0.06        2.60      1.99 o 
 -11   5   4        1.47        4.00      2.11 o 
 -10   5   4        0.66        4.29      2.79 o 
  -9   5   4        7.60        9.03      1.50 o 
  -8   5   4       49.47       42.69      2.42 o 
  -7   5   4       68.89       65.51      2.69 o 
  -6   5   4       34.17       33.07      1.64 o 
  -5   5   4        2.83        2.86      1.56 o 
  -4   5   4        7.54        7.83      0.88 o 
  -3   5   4        4.52        4.75      0.69 o 
  -2   5   4       40.27       51.43      1.75 o 
  -1   5   4       50.75       60.20      1.70 o 
   0   5   4        0.50        0.95      0.95 o 
   1   5   4       73.88       77.03      1.54 o 
   2   5   4        9.41       11.46      1.01 o 
   3   5   4        0.01        0.58      1.58 o 
   4   5   4        0.01        0.48      0.79 o 
   5   5   4       12.28       13.60      1.60 o 
   6   5   4        3.70        3.19      1.43 o 
   7   5   4        4.08        3.67      1.30 o 
   8   5   4        9.42       10.17      1.75 o 
   9   5   4        3.17        5.62      1.61 o 
  10   5   4        1.65       -1.64      1.81 o 
 -10   6   4        6.14       10.72      3.32 o 
  -9   6   4       38.85       37.54      3.01 o 
  -8   6   4        6.31       17.35      6.25 o 
  -7   6   4        0.21        1.84      1.17 o 
  -6   6   4      127.67      127.76      4.76 o 
  -5   6   4       24.39       26.68      1.42 o 
  -4   6   4      381.06      370.30      9.78 o 
  -3   6   4      113.32      109.60      3.01 o 
  -2   6   4      132.33      143.46      3.59 o 
  -1   6   4      110.48      124.73      3.23 o 
   0   6   4      155.05      149.54      3.58 o 
   1   6   4       17.50       17.15      1.34 o 
   2   6   4      103.81       90.78      3.24 o 
   3   6   4       41.74       41.50      1.75 o 
   4   6   4       37.83       34.41      2.27 o 
   5   6   4      158.37      134.26      4.15 o 
   6   6   4       25.64       24.82      1.82 o 
   7   6   4       27.30       25.21      2.38 o 
   8   6   4        4.69        4.07      1.79 o 
   9   6   4        0.02        0.06      1.29 o 
  -9   7   4        7.20       10.03      2.17 o 
  -8   7   4        0.05       -1.22      1.40 o 
  -7   7   4        6.30       13.12      2.40 o 
  -6   7   4        9.81       10.21      2.40 o 
  -5   7   4       26.49       25.85      2.05 o 
  -4   7   4       37.60       37.85      2.70 o 
  -3   7   4        0.10       -0.45      0.75 o 
  -2   7   4        1.63        1.10      0.94 o 
  -1   7   4        0.01       -0.38      0.71 o 
   0   7   4      564.66      530.72     11.13 o 
   1   7   4      366.90      348.51      8.73 o 
   2   7   4        3.95        6.71      1.57 o 
   3   7   4        0.01        0.35      0.98 o 
   4   7   4        0.06        0.13      0.75 o 
   5   7   4       73.31       66.42      3.03 o 
   6   7   4        5.56        4.20      1.22 o 
   7   7   4        0.81        2.51      2.18 o 
   8   7   4        1.24        0.56      1.32 o 
   9   7   4        0.00        0.40      1.20 o 
  -9   8   4       13.27       13.92      2.25 o 
  -8   8   4       15.88       15.59      2.43 o 
  -7   8   4       29.92       29.93      2.54 o 
  -6   8   4       56.27       61.54      3.47 o 
  -5   8   4      136.14      128.49      5.03 o 
  -4   8   4      127.84      129.81      4.35 o 
  -3   8   4      134.24      132.28      4.22 o 
  -2   8   4      176.31      184.95      5.19 o 
  -1   8   4      367.93      359.24     14.67 o 
   0   8   4       21.23       20.31      1.72 o 
   1   8   4       47.93       43.72      1.89 o 
   2   8   4      162.37      169.03      5.98 o 
   3   8   4      116.97      111.69      4.43 o 
   4   8   4       33.08       33.57      2.99 o 
   5   8   4       71.27       65.06      3.78 o 
   6   8   4       40.23       38.03      4.48 o 
   7   8   4        9.56       11.29      2.59 o 
   8   8   4       18.50       21.73      3.51 o 
  -8   9   4        6.54        8.17      2.01 o 
  -7   9   4        0.00        1.92      1.91 o 
  -6   9   4        7.08       11.50      1.80 o 
  -5   9   4        2.46        4.27      1.47 o 
  -4   9   4        0.03        2.20      1.76 o 
  -3   9   4        0.59        3.92      1.21 o 
  -2   9   4        1.23        0.82      1.35 o 
  -1   9   4        5.87        7.74      1.21 o 
   0   9   4       41.48       38.13      2.21 o 
   1   9   4       10.69        9.45      1.57 o 
   2   9   4        3.59        4.86      1.61 o 
   3   9   4        7.26       11.13      1.59 o 
   4   9   4       10.93       13.30      1.92 o 
   5   9   4        0.02        0.72      1.59 o 
   6   9   4        4.45        7.45      2.25 o 
   7   9   4        3.59        3.69      1.87 o 
  -7  10   4       27.83       29.86      3.23 o 
  -6  10   4       22.47       23.77      2.82 o 
  -5  10   4       10.18       14.03      2.35 o 
  -4  10   4        8.75       10.40      1.69 o 
  -3  10   4       56.14       52.95      2.79 o 
  -2  10   4       27.15       28.65      4.00 o 
  -1  10   4        1.52        3.14      1.80 o 
   0  10   4      142.48      148.90      6.48 o 
   1  10   4      114.23      110.70      5.38 o 
   2  10   4       15.35       18.56      2.06 o 
   3  10   4       12.74       14.64      1.92 o 
   4  10   4       37.85       40.17      3.03 o 
   5  10   4        0.21        1.61      1.62 o 
   6  10   4        2.70        1.59      2.64 o 
  -5  11   4        7.05        3.66      1.88 o 
  -4  11   4        1.76       -0.35      1.30 o 
  -3  11   4        0.44        1.76      1.26 o 
  -2  11   4        2.28        2.22      1.38 o 
  -1  11   4        0.01        0.06      1.16 o 
   0  11   4       56.23       47.02      3.33 o 
   1  11   4        2.42       -0.60      2.39 o 
   2  11   4        2.45        3.93      1.81 o 
   3  11   4        2.31       -0.27      1.67 o 
   4  11   4        1.78        2.46      1.86 o 
  -2  12   4        1.64        1.77      1.38 o 
  -1  12   4        5.39        4.45      2.11 o 
   0  12   4        0.00        2.12      2.05 o 
   1  12   4        2.90        1.29      1.78 o 
 -11   1   5        1.83        2.03      2.12 o 
 -10   1   5        0.68       -1.66      1.66 o 
  -9   1   5        1.59        0.64      1.19 o 
  -8   1   5        0.21        0.36      0.88 o 
  -7   1   5      120.91      110.52      3.39 o 
  -6   1   5      243.20      235.56      4.73 o 
  -5   1   5        8.60       10.11      0.92 o 
  -4   1   5        0.91        0.77      0.63 o 
  -3   1   5      173.74      199.34      3.48 o 
  -2   1   5        8.00        3.76      0.56 o 
  -1   1   5       13.27       18.81      0.78 o 
   0   1   5        2.29        3.69      0.61 o 
   1   1   5        1.49        2.00      0.65 o 
   2   1   5     1124.05     1076.27     36.31 o 
   3   1   5       44.16       34.08      1.77 o 
   4   1   5        7.67       11.87      2.36 o 
   5   1   5        0.07        0.56      0.76 o 
   6   1   5       74.46       71.59      2.47 o 
   7   1   5       32.98       34.85      1.69 o 
   8   1   5        8.38       11.47      1.46 o 
   9   1   5        2.74        4.54      1.57 o 
  10   1   5        0.60        1.77      2.32 o 
 -11   2   5        0.20        3.66      1.99 o 
 -10   2   5       13.05       16.04      2.22 o 
  -9   2   5       22.37       24.47      4.45 o 
  -8   2   5       44.00       39.03      2.20 o 
  -7   2   5       64.64       64.54      3.51 o 
  -6   2   5      797.62      770.82     13.02 o 
  -5   2   5      155.68      161.27      3.37 o 
  -4   2   5      279.13      282.19      5.73 o 
  -3   2   5      160.11      151.92      2.86 o 
  -2   2   5     1137.60     1250.49     17.23 o 
  -1   2   5       89.94      117.08      2.30 o 
   0   2   5       93.03       89.46      2.71 o 
   1   2   5       56.46       65.96      1.90 o 
   2   2   5       16.50       11.34      0.98 o 
   3   2   5      202.11      229.20      5.45 o 
   4   2   5       20.65       18.63      1.95 o 
   5   2   5       96.04       74.57      2.07 o 
   6   2   5       57.72       51.55      1.93 o 
   7   2   5        0.01        0.05      1.18 o 
   8   2   5        0.02        3.62      3.02 o 
   9   2   5        1.11        5.03      1.63 o 
  10   2   5        1.25       -1.39      2.24 o 
 -11   3   5        0.84        0.99      1.42 o 
 -10   3   5       11.99        9.91      1.77 o 
  -9   3   5       13.24       14.24      1.89 o 
  -8   3   5       67.37       64.30      3.46 o 
  -7   3   5        0.06       -0.87      0.87 o 
  -6   3   5      285.55      282.91      6.72 o 
  -5   3   5      191.10      193.29      3.86 o 
  -4   3   5      195.72      173.45      7.75 o 
  -3   3   5      153.82      155.22      2.92 o 
  -2   3   5       54.35       65.38      1.60 o 
  -1   3   5      406.56      387.12      5.51 o 
   0   3   5      323.88      281.68      4.95 o 
   1   3   5      447.13      415.98     27.74 o 
   2   3   5      348.62      386.90      7.63 o 
   3   3   5       23.10       15.21      1.15 o 
   4   3   5      177.11      167.75      4.33 o 
   5   3   5      235.06      220.66      6.01 o 
   6   3   5       14.99       15.51      1.52 o 
   7   3   5        1.66        1.04      1.26 o 
   8   3   5       64.82       55.23      3.34 o 
   9   3   5        2.16        1.03      1.40 o 
  10   3   5       10.59       12.32      2.85 o 
 -11   4   5       35.62       33.65      3.98 o 
 -10   4   5       30.91       31.89      2.70 o 
  -9   4   5       18.63       21.15      2.01 o 
  -8   4   5      140.11      134.28      4.49 o 
  -7   4   5      210.52      206.40      5.77 o 
  -6   4   5       22.11       18.44      1.85 o 
  -5   4   5      259.48      260.04      5.02 o 
  -4   4   5      116.03      115.92      2.85 o 
  -3   4   5      236.57      235.02      4.19 o 
  -2   4   5      160.32      146.87      2.64 o 
  -1   4   5      476.95      491.88      7.00 o 
   0   4   5      527.89      519.12      9.64 o 
   1   4   5       12.92       14.75      0.93 o 
   2   4   5      316.65      299.56      6.33 o 
   3   4   5       59.90       50.06      2.02 o 
   4   4   5       35.41       35.56      1.86 o 
   5   4   5        3.95        4.41      1.05 o 
   6   4   5       54.26       43.24      2.59 o 
   7   4   5       13.81       16.49      1.58 o 
   8   4   5       35.78       32.80      2.70 o 
   9   4   5        0.77        2.43      1.67 o 
  10   4   5        0.04       -1.90      2.01 o 
 -10   5   5        0.13        2.55      1.82 o 
  -9   5   5       16.96       15.04      2.44 o 
  -8   5   5       10.85       10.31      2.36 o 
  -7   5   5       29.71       32.26      3.30 o 
  -6   5   5        7.43        8.53      1.31 o 
  -5   5   5        2.11        1.55      0.73 o 
  -4   5   5      315.84      294.93      7.69 o 
  -3   5   5      232.41      240.36      5.49 o 
  -2   5   5      449.50      445.67      9.09 o 
  -1   5   5      325.63      289.66      5.79 o 
   0   5   5      560.70      540.03     11.06 o 
   1   5   5        0.94        2.14      1.09 o 
   2   5   5      147.90      138.20      3.72 o 
   3   5   5      190.58      189.08      5.61 o 
   4   5   5       61.10       68.05      2.65 o 
   5   5   5       23.50       30.37      2.00 o 
   6   5   5       65.66       60.18      2.80 o 
   7   5   5      139.00      147.25      5.32 o 
   8   5   5       16.83       20.75      2.30 o 
   9   5   5        0.31        2.11      1.66 o 
 -10   6   5       10.02       17.09      4.42 o 
  -9   6   5       33.54       29.41      2.87 o 
  -8   6   5       64.51       67.21      4.21 o 
  -7   6   5       54.77       57.88      3.27 o 
  -6   6   5       48.94       50.86      3.03 o 
  -5   6   5        2.29        1.57      1.16 o 
  -4   6   5       86.54       86.56      3.56 o 
  -3   6   5       83.35       83.81      2.84 o 
  -2   6   5       54.15       46.02      1.93 o 
  -1   6   5        0.66        0.97      0.78 o 
   0   6   5      402.70      383.92      7.53 o 
   1   6   5      102.05       98.59      3.70 o 
   2   6   5        0.01        0.64      0.75 o 
   3   6   5        0.06       -0.20      0.78 o 
   4   6   5       13.08       13.45      1.60 o 
   5   6   5        2.60        5.09      1.13 o 
   6   6   5        3.62        5.77      1.38 o 
   7   6   5       12.42       13.63      1.93 o 
   8   6   5        2.30        5.34      1.92 o 
   9   6   5        1.99        1.64      1.51 o 
  -9   7   5        2.78        5.17      2.24 o 
  -8   7   5        0.02       -0.56      1.39 o 
  -7   7   5        6.44        7.97      1.60 o 
  -6   7   5        1.99        2.76      1.24 o 
  -5   7   5       35.14       32.63      1.82 o 
  -4   7   5       28.65       28.41      1.85 o 
  -3   7   5       19.88       15.03      1.30 o 
  -2   7   5       25.98       25.26      1.49 o 
  -1   7   5       38.23       40.17      1.83 o 
   0   7   5       77.59       86.95      3.88 o 
   1   7   5       78.18       72.92      3.37 o 
   2   7   5       16.75       19.86      1.87 o 
   3   7   5       36.05       38.69      2.49 o 
   4   7   5       38.18       46.11      2.36 o 
   5   7   5       16.12       21.65      1.78 o 
   6   7   5       22.59       28.91      2.11 o 
   7   7   5        1.96        2.04      1.27 o 
   8   7   5        0.45        0.36      1.56 o 
  -8   8   5        5.49        6.13      1.84 o 
  -7   8   5        3.14        3.69      2.02 o 
  -6   8   5        3.01        3.23      1.41 o 
  -5   8   5       21.98       26.12      2.20 o 
  -4   8   5        8.13        8.31      1.29 o 
  -3   8   5        1.93        2.33      0.94 o 
  -2   8   5        1.02       -0.47      0.80 o 
  -1   8   5       45.72       42.71      2.00 o 
   0   8   5      170.63      174.97      6.60 o 
   1   8   5        4.68        3.32      1.25 o 
   2   8   5        0.04       -0.01      1.00 o 
   3   8   5        0.16       -0.77      1.14 o 
   4   8   5       10.32       10.51      1.75 o 
   5   8   5        5.07        5.20      2.08 o 
   6   8   5        5.20        5.98      2.99 o 
   7   8   5        0.57        0.60      1.46 o 
  -7   9   5        0.18        0.40      1.44 o 
  -6   9   5        0.76        1.42      1.55 o 
  -5   9   5       12.09        9.01      3.06 o 
  -4   9   5       49.20       44.74      2.89 o 
  -3   9   5        0.03        0.62      0.89 o 
  -2   9   5        0.45        1.43      0.97 o 
  -1   9   5        1.15       -0.49      1.10 o 
   0   9   5       96.00       85.33      4.28 o 
   1   9   5      122.36      108.55      4.87 o 
   2   9   5        0.00        0.41      1.35 o 
   3   9   5        1.19        3.40      2.15 o 
   4   9   5        0.92        1.23      1.65 o 
   5   9   5        1.30        2.75      1.76 o 
   6   9   5        3.85        0.79      1.52 o 
  -6  10   5        3.50        6.06      1.73 o 
  -5  10   5        2.58       -0.34      1.17 o 
  -4  10   5        1.92        4.45      1.60 o 
  -3  10   5        6.17        8.38      2.22 o 
  -2  10   5       17.16       16.32      1.91 o 
  -1  10   5        6.38        9.30      3.79 o 
   0  10   5       51.23       48.72      4.44 o 
   1  10   5        1.89        5.53      1.62 o 
   2  10   5       11.73       13.23      2.73 o 
   3  10   5       11.27       10.02      1.98 o 
   4  10   5        9.94        7.41      2.08 o 
   5  10   5        0.15        0.60      1.57 o 
  -4  11   5        0.01        0.55      1.71 o 
  -3  11   5        6.21        6.28      2.17 o 
  -2  11   5        8.95        8.64      1.89 o 
  -1  11   5        6.75        9.22      2.59 o 
   0  11   5        1.29       -0.54      1.29 o 
   1  11   5       29.76       26.94      3.58 o 
   2  11   5       10.79       11.89      2.08 o 
   3  11   5        3.77        9.07      2.27 o 
 -11   0   6       47.03       55.06      5.45 o 
 -10   0   6        0.68       -1.35      2.15 o 
  -9   0   6        3.84        5.67      2.60 o 
  -8   0   6       17.89       15.88      3.24 o 
  -7   0   6      435.95      415.12     11.97 o 
  -6   0   6      785.78      762.72     19.75 o 
  -5   0   6        5.23        9.58      1.79 o 
  -4   0   6        0.51        1.00      1.23 o 
  -3   0   6       23.82       26.52      1.57 o 
  -2   0   6      125.09      137.47      3.93 o 
  -1   0   6      201.09      227.50      5.55 o 
   0   0   6        0.44        0.44      0.49 o 
   1   0   6       10.41        7.72      1.65 o 
   2   0   6        6.91        4.74      2.01 o 
   3   0   6       64.77       73.88      6.30 o 
   4   0   6       68.88       72.07      5.50 o 
   5   0   6      145.90      131.89      7.05 o 
   6   0   6        0.18        1.63      1.07 o 
   7   0   6        5.14        6.29      2.20 o 
   8   0   6        9.82       16.45      3.10 o 
   9   0   6        0.05       -2.63      3.12 o 
  10   0   6        4.93        3.58      3.56 o 
 -11   1   6       36.44       32.40      3.24 o 
 -10   1   6       27.37       30.70      2.68 o 
  -9   1   6       44.27       41.97      2.80 o 
  -8   1   6      148.21      144.76      5.41 o 
  -7   1   6       36.74       31.55      1.86 o 
  -6   1   6      205.85      199.31      5.03 o 
  -5   1   6      404.72      400.11      8.60 o 
  -4   1   6      578.18      576.04     10.01 o 
  -3   1   6      461.06      429.13      7.39 o 
  -2   1   6     1267.11     1300.76     19.90 o 
  -1   1   6      333.98      334.20      5.31 o 
   0   1   6      661.44      664.55     11.64 o 
   1   1   6      171.57      155.68      2.48 o 
   2   1   6      112.89      102.12      2.80 o 
   3   1   6      392.70      434.43      8.99 o 
   4   1   6      101.98      101.75      3.22 o 
   5   1   6       59.22       58.93      3.41 o 
   6   1   6       83.44       77.16      3.94 o 
   7   1   6       47.06       45.98      2.57 o 
   8   1   6        8.11        7.73      1.47 o 
   9   1   6        0.84        2.03      1.78 o 
  10   1   6        1.03        7.28      2.92 o 
 -11   2   6        0.01        3.85      3.26 o 
 -10   2   6        9.13        9.82      2.01 o 
  -9   2   6        8.29       11.11      1.88 o 
  -8   2   6        0.00        3.93      2.26 o 
  -7   2   6       14.47       16.41      1.42 o 
  -6   2   6      103.97      101.92      2.85 o 
  -5   2   6       20.73       21.52      1.17 o 
  -4   2   6        3.14        4.34      0.80 o 
  -3   2   6       37.97       44.12      1.50 o 
  -2   2   6        5.95       11.58      0.98 o 
  -1   2   6       60.15       49.99      2.29 o 
   0   2   6       35.26       30.20      1.87 o 
   1   2   6       13.23       13.74      1.08 o 
   2   2   6      288.01      307.41      6.79 o 
   3   2   6        0.02        1.19      1.73 o 
   4   2   6        0.02       -0.50      0.79 o 
   5   2   6        0.01        0.78      0.91 o 
   6   2   6       66.15       65.66      2.83 o 
   7   2   6        0.36       -0.42      1.02 o 
   8   2   6       19.86       24.92      2.86 o 
   9   2   6        0.05        0.96      1.62 o 
 -11   3   6        0.02       -1.00      1.88 o 
 -10   3   6       12.54       11.05      2.51 o 
  -9   3   6       17.38       16.68      2.13 o 
  -8   3   6       16.55       19.92      1.95 o 
  -7   3   6      131.32      116.95      3.93 o 
  -6   3   6      104.02       96.06      2.60 o 
  -5   3   6       26.90       24.59      1.31 o 
  -4   3   6       12.38       13.42      1.53 o 
  -3   3   6       73.43       73.57      2.00 o 
  -2   3   6        0.77        0.34      0.47 o 
  -1   3   6       31.91       28.96      0.95 o 
   0   3   6      244.16      246.64      5.24 o 
   1   3   6      179.43      192.20      5.35 o 
   2   3   6      194.21      209.67      5.07 o 
   3   3   6        3.94        2.27      0.90 o 
   4   3   6       34.25       30.89      1.92 o 
   5   3   6        1.70        5.34      1.07 o 
   6   3   6       11.82       17.48      1.73 o 
   7   3   6       18.60       17.60      1.72 o 
   8   3   6        1.75        1.54      1.24 o 
   9   3   6       11.33       18.26      2.48 o 
 -10   4   6        0.00        1.49      1.81 o 
  -9   4   6        1.39       -0.68      1.50 o 
  -8   4   6        0.01        0.00      1.02 o 
  -7   4   6        5.27        6.80      1.25 o 
  -6   4   6       71.08       67.71      2.56 o 
  -5   4   6        0.42        0.81      0.61 o 
  -4   4   6        0.08        1.90      0.81 o 
  -3   4   6        5.44        8.48      1.05 o 
  -2   4   6        0.47        1.87      0.55 o 
  -1   4   6       65.57       66.36      1.88 o 
   0   4   6      251.04      241.14      5.23 o 
   1   4   6       12.21       13.41      1.16 o 
   2   4   6       60.66       62.60      2.89 o 
   3   4   6        3.61        5.64      1.12 o 
   4   4   6       39.50       36.00      2.10 o 
   5   4   6        3.65        0.82      1.47 o 
   6   4   6        2.20        1.90      1.01 o 
   7   4   6       37.52       38.28      2.65 o 
   8   4   6        0.16        0.96      1.64 o 
   9   4   6        7.86       12.10      2.32 o 
 -10   5   6        1.29       -1.26      1.86 o 
  -9   5   6       11.43       14.08      2.43 o 
  -8   5   6        0.57       -0.42      1.27 o 
  -7   5   6        1.07        1.86      1.22 o 
  -6   5   6       18.18       22.83      2.24 o 
  -5   5   6        3.78        6.28      1.09 o 
  -4   5   6       37.78       39.19      2.01 o 
  -3   5   6       17.43       18.60      1.46 o 
  -2   5   6       44.48       51.40      2.00 o 
  -1   5   6       10.67       11.05      1.00 o 
   0   5   6      318.78      309.57      8.79 o 
   1   5   6        7.94       11.31      1.85 o 
   2   5   6        8.91        9.03      1.61 o 
   3   5   6       32.57       22.81      3.39 o 
   4   5   6       16.04       10.88      1.42 o 
   5   5   6        0.11        0.12      0.89 o 
   6   5   6       53.38       48.64      2.81 o 
   7   5   6        0.14        1.48      1.26 o 
   8   5   6        0.00       -1.00      1.54 o 
  -9   6   6        0.13       -0.64      1.57 o 
  -8   6   6        0.25        0.02      1.23 o 
  -7   6   6        1.94        3.01      1.64 o 
  -6   6   6       10.60       12.65      1.81 o 
  -5   6   6       12.63       11.37      1.29 o 
  -4   6   6        0.19       -0.93      0.93 o 
  -3   6   6        3.83        2.72      0.95 o 
  -2   6   6       32.22       31.41      1.72 o 
  -1   6   6        7.27        8.80      1.39 o 
   0   6   6      165.00      163.95      5.67 o 
   1   6   6      104.04      102.95      4.51 o 
   2   6   6        0.55        5.15      1.71 o 
   3   6   6       16.68       16.55      1.41 o 
   4   6   6        1.31        0.51      0.87 o 
   5   6   6        7.84        8.62      1.42 o 
   6   6   6        0.30        0.31      1.07 o 
   7   6   6        3.36        2.86      1.50 o 
   8   6   6        8.77        5.33      1.73 o 
  -9   7   6        0.43        1.81      1.89 o 
  -8   7   6       90.31       91.25      5.07 o 
  -7   7   6       49.19       53.54      3.80 o 
  -6   7   6       88.14       85.98      4.47 o 
  -5   7   6      112.62      109.58      5.40 o 
  -4   7   6        0.04        1.51      0.91 o 
  -3   7   6      111.39      108.76      3.73 o 
  -2   7   6      111.68      108.48      3.64 o 
  -1   7   6       66.36       68.06      3.55 o 
   0   7   6       28.91       33.09      2.98 o 
   1   7   6      350.46      325.05     10.24 o 
   2   7   6      108.62      106.10      4.66 o 
   3   7   6       44.64       38.68      2.72 o 
   4   7   6       42.74       36.81      2.61 o 
   5   7   6       13.19       11.31      1.97 o 
   6   7   6        7.53        6.84      1.75 o 
   7   7   6        0.40        0.80      1.58 o 
  -8   8   6        0.17        1.75      1.55 o 
  -7   8   6        2.82        2.46      1.58 o 
  -6   8   6        0.27        1.87      1.61 o 
  -5   8   6       31.14       33.82      2.68 o 
  -4   8   6        0.06       -1.02      1.02 o 
  -3   8   6        1.12        4.18      1.13 o 
  -2   8   6        5.66        7.94      1.50 o 
  -1   8   6        7.34        8.92      1.69 o 
   0   8   6       45.98       47.02      3.13 o 
   1   8   6        0.09        1.18      1.20 o 
   2   8   6        0.64        2.52      1.45 o 
   3   8   6        1.03        1.75      1.22 o 
   4   8   6        2.01        2.75      1.48 o 
   5   8   6        1.01       -1.30      1.68 o 
   6   8   6        0.46        4.40      1.89 o 
  -7   9   6       18.68       20.97      3.19 o 
  -6   9   6       19.26       22.10      2.68 o 
  -5   9   6       31.77       29.34      2.92 o 
  -4   9   6       98.22       87.58      4.40 o 
  -3   9   6       49.30       53.80      3.43 o 
  -2   9   6       46.99       49.74      3.33 o 
  -1   9   6       48.28       51.82      3.31 o 
   0   9   6      112.04      107.71      5.19 o 
   1   9   6       19.63       23.23      2.33 o 
   2   9   6       24.38       25.56      2.55 o 
   3   9   6       25.66       24.70      2.37 o 
   4   9   6       19.32       18.98      2.42 o 
   5   9   6       12.36       14.34      2.47 o 
  -5  10   6       13.70       10.57      2.57 o 
  -4  10   6        0.03       -0.97      1.63 o 
  -3  10   6        0.29        0.04      1.28 o 
  -2  10   6        0.02        0.87      1.42 o 
  -1  10   6        9.24        8.25      1.72 o 
   0  10   6       17.50       14.59      2.25 o 
   1  10   6       10.85       13.64      2.48 o 
   2  10   6        9.82       15.37      2.19 o 
   3  10   6        8.49        9.58      2.05 o 
   4  10   6        1.77        3.41      1.79 o 
  -3  11   6        2.89        2.03      2.38 o 
  -2  11   6       18.19       18.77      2.59 o 
  -1  11   6       26.57       28.42      2.94 o 
   0  11   6        0.49        0.68      1.48 o 
   1  11   6        0.28       -1.87      1.87 o 
 -10   1   7       14.63       16.50      2.33 o 
  -9   1   7       15.99       17.85      2.14 o 
  -8   1   7        0.27        2.63      1.82 o 
  -7   1   7      139.59      136.33      5.24 o 
  -6   1   7       19.17       18.65      1.33 o 
  -5   1   7        4.33        5.67      1.00 o 
  -4   1   7        3.02        5.35      1.10 o 
  -3   1   7        5.94        9.56      1.76 o 
  -2   1   7        0.05        1.05      0.74 o 
  -1   1   7       77.10       75.12      1.93 o 
   0   1   7      182.51      169.53      3.93 o 
   1   1   7       17.03       20.24      1.78 o 
   2   1   7        8.58        9.84      1.05 o 
   3   1   7       12.61       10.93      1.03 o 
   4   1   7       30.08       24.10      1.65 o 
   5   1   7       15.29       12.46      1.38 o 
   6   1   7        0.81        5.11      1.26 o 
   7   1   7        0.09        1.94      2.01 o 
   8   1   7        0.09        0.67      1.23 o 
   9   1   7       12.58        7.12      3.28 o 
 -10   2   7        1.30        2.36      1.42 o 
  -9   2   7       10.88       13.34      2.04 o 
  -8   2   7       21.17       17.24      1.87 o 
  -7   2   7       64.45       65.16      2.93 o 
  -6   2   7       96.95       95.88      2.91 o 
  -5   2   7       77.87       74.13      2.44 o 
  -4   2   7      110.51      103.71      2.94 o 
  -3   2   7       67.12       63.78      2.00 o 
  -2   2   7      100.64       95.01      2.43 o 
  -1   2   7      236.76      221.96      6.47 o 
   0   2   7      577.34      577.55     11.97 o 
   1   2   7        4.92        6.29      1.15 o 
   2   2   7        4.63        4.93      1.00 o 
   3   2   7       49.19       46.68      2.21 o 
   4   2   7       37.73       35.90      1.99 o 
   5   2   7        1.78        1.12      1.28 o 
   6   2   7       51.38       47.17      2.60 o 
   7   2   7       23.97       24.02      2.03 o 
   8   2   7        3.82        4.77      1.72 o 
   9   2   7        4.82        7.27      3.87 o 
 -10   3   7       17.14       17.90      3.27 o 
  -9   3   7       21.51       22.24      2.40 o 
  -8   3   7       98.55       96.25      3.85 o 
  -7   3   7      199.31      198.62      6.13 o 
  -6   3   7        0.17        0.43      0.71 o 
  -5   3   7      194.66      199.02      5.46 o 
  -4   3   7       80.20       94.73      2.81 o 
  -3   3   7      192.21      185.84      4.15 o 
  -2   3   7       37.67       33.09      1.35 o 
  -1   3   7      208.63      217.41      5.19 o 
   0   3   7        3.57        6.12      1.26 o 
   1   3   7      559.17      543.47     11.98 o 
   2   3   7       22.66       21.01      1.58 o 
   3   3   7        2.55        0.99      0.87 o 
   4   3   7        5.95        3.24      1.03 o 
   5   3   7       22.05       16.47      1.59 o 
   6   3   7        0.20        1.34      1.14 o 
   7   3   7       12.14       10.16      1.52 o 
   8   3   7        0.10        1.09      1.56 o 
 -10   4   7        6.48       10.55      3.22 o 
  -9   4   7        3.40        4.68      2.35 o 
  -8   4   7       55.10       54.56      3.44 o 
  -7   4   7        0.72        2.48      1.33 o 
  -6   4   7      265.24      253.12      6.87 o 
  -5   4   7       76.12       76.16      2.70 o 
  -4   4   7       30.33       28.87      1.39 o 
  -3   4   7      127.24      109.27      3.03 o 
  -2   4   7      387.48      368.77      8.49 o 
  -1   4   7        0.09        0.32      0.58 o 
   0   4   7       52.82       53.29      2.29 o 
   1   4   7      459.19      443.99     10.45 o 
   2   4   7       43.34       43.70      2.57 o 
   3   4   7      175.29      185.94      5.38 o 
   4   4   7       49.22       50.69      2.72 o 
   5   4   7       44.44       53.21      9.00 o 
   6   4   7       14.77       24.10      3.12 o 
   7   4   7       17.15       16.43      1.99 o 
   8   4   7        0.76        1.57      1.81 o 
  -9   5   7       29.18       27.43      3.57 o 
  -8   5   7        1.74        3.54      1.49 o 
  -7   5   7       14.42       14.69      2.96 o 
  -6   5   7       94.52       89.13      4.46 o 
  -5   5   7      154.06      145.16      5.68 o 
  -4   5   7      167.89      148.26      4.48 o 
  -3   5   7       28.58       30.58      1.76 o 
  -2   5   7      168.53      180.45      5.97 o 
  -1   5   7      119.50      112.48      4.36 o 
   0   5   7        3.86        2.92      1.21 o 
   1   5   7        0.03       -0.57      1.09 o 
   2   5   7        0.22        2.03      0.87 o 
   3   5   7       71.30       64.63      3.32 o 
   4   5   7        7.59       11.49      2.47 o 
   5   5   7       18.23       17.04      1.82 o 
   6   5   7        0.00       -1.19      1.19 o 
   7   5   7       13.78        7.43      1.68 o 
   8   5   7        3.93       10.70      2.87 o 
  -9   6   7        1.03        2.32      1.90 o 
  -8   6   7        0.90        0.95      1.97 o 
  -7   6   7       36.79       41.87      3.63 o 
  -6   6   7       35.72       31.61      2.86 o 
  -5   6   7       96.11       91.64      4.30 o 
  -4   6   7       36.85       36.98      2.59 o 
  -3   6   7       40.55       38.87      2.15 o 
  -2   6   7       13.00       16.92      1.82 o 
  -1   6   7      130.53      129.69      5.01 o 
   0   6   7       10.69       15.42      1.98 o 
   1   6   7       84.69       87.38      3.95 o 
   2   6   7      130.85      139.56      5.73 o 
   3   6   7       32.18       33.98      2.62 o 
   4   6   7       28.77       32.22      2.78 o 
   5   6   7       45.54       49.70      3.44 o 
   6   6   7       17.19       20.80      2.30 o 
   7   6   7        4.74        2.59      2.19 o 
  -8   7   7        8.71        7.95      2.35 o 
  -7   7   7        3.96        4.75      1.80 o 
  -6   7   7       22.95       19.33      2.40 o 
  -5   7   7        0.33        0.46      1.34 o 
  -4   7   7       15.14       13.39      1.58 o 
  -3   7   7       21.71       22.81      2.15 o 
  -2   7   7        5.44        6.52      1.99 o 
  -1   7   7        5.37        7.28      1.49 o 
   0   7   7       19.93       19.28      2.15 o 
   1   7   7        2.31        0.17      1.05 o 
   2   7   7       10.02        9.44      1.74 o 
   3   7   7        1.00        2.68      1.99 o 
   4   7   7        2.47        3.80      1.61 o 
   5   7   7        2.59        4.36      2.07 o 
   6   7   7        1.64        2.10      1.49 o 
  -7   8   7        0.04        0.06      1.66 o 
  -6   8   7        0.46        3.12      1.88 o 
  -5   8   7        5.95        4.36      2.71 o 
  -4   8   7       17.14       16.02      2.08 o 
  -3   8   7        9.70       12.31      1.86 o 
  -2   8   7       13.52       11.44      2.04 o 
  -1   8   7       16.64       20.77      2.23 o 
   0   8   7       28.94       27.24      2.68 o 
   1   8   7        0.02        0.30      1.14 o 
   2   8   7        2.60        5.49      1.78 o 
   3   8   7        0.90        2.60      2.21 o 
   4   8   7        2.53        5.16      1.83 o 
   5   8   7        0.02        1.82      1.57 o 
  -6   9   7        0.54       -0.71      1.76 o 
  -5   9   7        2.07        1.28      2.64 o 
  -4   9   7       25.22       24.82      4.11 o 
  -3   9   7        1.88        2.83      2.39 o 
  -2   9   7       20.05       19.03      2.14 o 
  -1   9   7        2.40        4.65      1.80 o 
   0   9   7        0.23        4.40      2.11 o 
   1   9   7        0.77       -0.27      1.28 o 
   2   9   7        1.86        1.84      1.43 o 
   3   9   7       20.45       23.27      2.65 o 
   4   9   7        0.90        0.14      1.21 o 
  -4  10   7        0.75       -0.03      1.55 o 
  -3  10   7        3.85        3.86      2.01 o 
  -2  10   7        6.46        5.39      1.91 o 
  -1  10   7        1.00        3.14      2.29 o 
   0  10   7        0.18       -1.57      1.57 o 
   1  10   7        9.25       11.00      2.20 o 
   2  10   7        0.87        2.41      1.82 o 
 -10   0   8       46.11       43.08      5.38 o 
  -9   0   8       53.27       45.39      4.80 o 
  -8   0   8      135.99      142.19      8.25 o 
  -7   0   8       95.02       94.62      5.97 o 
  -6   0   8      389.11      388.68     13.07 o 
  -5   0   8      228.55      218.53     17.45 o 
  -4   0   8      123.67      128.68      6.47 o 
  -3   0   8      265.77      248.90      8.21 o 
  -2   0   8      162.07      149.87      5.19 o 
  -1   0   8      119.50      112.17      4.15 o 
   0   0   8        3.06        2.06      1.37 o 
   1   0   8     1356.18     1310.05     52.91 o 
   2   0   8       71.77       61.66      4.49 o 
   3   0   8       43.65       44.25      4.47 o 
   4   0   8       50.41       47.32      7.18 o 
   5   0   8      126.02      116.32      7.47 o 
   6   0   8        2.23       -0.56      1.70 o 
   7   0   8        6.66        4.38      2.37 o 
   8   0   8        0.01        3.59      6.45 o 
 -10   1   8        1.29        1.62      1.63 o 
  -9   1   8        2.29        2.87      1.70 o 
  -8   1   8        0.26        0.65      1.15 o 
  -7   1   8        6.03        4.90      1.48 o 
  -6   1   8       49.41       49.26      2.22 o 
  -5   1   8        0.21        2.40      1.70 o 
  -4   1   8        9.13       11.38      1.16 o 
  -3   1   8        2.54        1.29      0.81 o 
  -2   1   8        1.48        3.01      1.40 o 
  -1   1   8        1.99        0.80      0.99 o 
   0   1   8       76.75       72.18      2.76 o 
   1   1   8       45.19       44.96      1.99 o 
   2   1   8        0.08       -0.60      0.79 o 
   3   1   8        9.93       11.13      1.26 o 
   4   1   8        9.74       11.99      1.84 o 
   5   1   8        1.87        1.61      1.41 o 
   6   1   8        7.62       13.20      2.19 o 
   7   1   8        6.07       10.52      2.81 o 
   8   1   8        0.38        1.06      1.45 o 
 -10   2   8       15.07       18.73      3.46 o 
  -9   2   8       21.06       20.89      2.19 o 
  -8   2   8        2.69        3.00      1.35 o 
  -7   2   8      206.77      204.24      6.41 o 
  -6   2   8       10.66       11.96      1.44 o 
  -5   2   8      144.47      141.82      4.02 o 
  -4   2   8      125.62      118.55      4.08 o 
  -3   2   8      114.67      121.44      3.60 o 
  -2   2   8       99.62       99.44      2.71 o 
  -1   2   8      422.55      406.10      9.62 o 
   0   2   8       66.35       68.99      2.80 o 
   1   2   8        2.20        2.67      1.36 o 
   2   2   8       88.14       87.64      3.11 o 
   3   2   8       58.78       57.59      2.59 o 
   4   2   8       24.19       30.32      2.08 o 
   5   2   8        3.01        2.69      1.36 o 
   6   2   8        7.54        9.17      1.85 o 
   7   2   8        7.91        6.62      2.30 o 
   8   2   8        2.29        1.71      1.87 o 
  -9   3   8        4.62        5.59      3.70 o 
  -8   3   8        2.42        5.17      2.05 o 
  -7   3   8       21.91       17.52      1.72 o 
  -6   3   8       15.52       13.77      1.36 o 
  -5   3   8       44.07       41.73      1.96 o 
  -4   3   8        5.37        5.93      0.92 o 
  -3   3   8        1.53        3.76      0.83 o 
  -2   3   8       28.07       31.02      1.78 o 
  -1   3   8       16.72       16.60      2.68 o 
   0   3   8       80.70       79.65      3.53 o 
   1   3   8       13.15       13.51      2.39 o 
   2   3   8        4.10        4.92      1.06 o 
   3   3   8       29.20       31.45      2.03 o 
   4   3   8        3.18        6.97      1.25 o 
   5   3   8       47.70       44.91      2.56 o 
   6   3   8        0.14       -0.03      1.19 o 
   7   3   8        0.82        2.99      1.77 o 
   8   3   8        0.37        1.44      2.31 o 
  -9   4   8        4.03        2.95      2.32 o 
  -8   4   8        7.33        6.05      1.65 o 
  -7   4   8       18.86       22.98      2.48 o 
  -6   4   8        8.20       13.83      1.88 o 
  -5   4   8        0.29        1.77      1.43 o 
  -4   4   8       57.72       49.14      3.03 o 
  -3   4   8        4.66        3.37      0.97 o 
  -2   4   8       12.73       10.56      1.77 o 
  -1   4   8        6.75        5.64      1.03 o 
   0   4   8       80.14       88.78      3.33 o 
   1   4   8       29.76       23.44      1.69 o 
   2   4   8        6.48        3.49      1.02 o 
   3   4   8        0.46        0.14      0.91 o 
   4   4   8        0.40        1.44      1.09 o 
   5   4   8        0.44        0.93      1.14 o 
   6   4   8        3.71        6.20      1.88 o 
   7   4   8        5.12        7.35      2.93 o 
  -8   5   8        2.84        1.13      1.61 o 
  -7   5   8        0.01        0.20      1.07 o 
  -6   5   8       34.15       30.11      2.71 o 
  -5   5   8       31.67       25.70      1.92 o 
  -4   5   8       30.14       27.01      2.59 o 
  -3   5   8        9.28       14.18      1.87 o 
  -2   5   8        1.81        2.66      3.01 o 
  -1   5   8        5.47        5.96      1.51 o 
   0   5   8       32.81       32.46      2.43 o 
   1   5   8        6.89        6.55      1.32 o 
   2   5   8       29.74       35.05      2.57 o 
   3   5   8        0.57       -0.20      0.89 o 
   4   5   8        0.11        1.51      1.68 o 
   5   5   8        0.56        0.53      1.06 o 
   6   5   8        3.19        3.55      2.13 o 
   7   5   8        0.46        1.69      2.75 o 
  -8   6   8        4.37        4.06      1.96 o 
  -7   6   8       36.18       32.69      2.91 o 
  -6   6   8        9.28        5.97      1.72 o 
  -5   6   8       40.10       37.43      2.76 o 
  -4   6   8      112.60      104.73      4.80 o 
  -3   6   8       41.33       41.39      2.89 o 
  -2   6   8       20.34       20.85      3.06 o 
  -1   6   8       96.50       90.00      4.40 o 
   0   6   8       24.42       23.13      2.38 o 
   1   6   8       24.91       22.91      2.24 o 
   2   6   8        9.16        7.27      1.74 o 
   3   6   8        7.68       11.52      2.40 o 
   4   6   8        8.84       10.51      2.11 o 
   5   6   8        9.24        7.40      1.70 o 
   6   6   8        4.37        3.56      2.78 o 
  -7   7   8        6.82       10.26      5.02 o 
  -6   7   8        8.28       10.31      2.31 o 
  -5   7   8        0.11        0.55      1.94 o 
  -4   7   8        2.04        1.94      1.38 o 
  -3   7   8        0.24        2.15      1.38 o 
  -2   7   8       12.61       15.44      2.22 o 
  -1   7   8       40.49       40.32      3.19 o 
   0   7   8        5.88        7.08      1.83 o 
   1   7   8        0.00        2.74      3.42 o 
   2   7   8        0.52        2.56      1.50 o 
   3   7   8       17.77       23.87      3.59 o 
   4   7   8        0.91        2.41      2.19 o 
   5   7   8        1.12        0.93      1.43 o 
  -6   8   8       28.12       28.37      3.89 o 
  -5   8   8       34.48       44.09      7.90 o 
  -4   8   8       53.50       57.14      4.75 o 
  -3   8   8       28.26       32.21      2.91 o 
  -2   8   8       88.07       85.50      4.68 o 
  -1   8   8       70.66       71.07      4.32 o 
   0   8   8       35.52       37.64      3.09 o 
   1   8   8       22.08       21.57      2.41 o 
   2   8   8        4.55        4.81      1.69 o 
   3   8   8       28.20       30.42      2.84 o 
   4   8   8       16.62       20.51      3.70 o 
  -4   9   8        0.29        0.90      2.21 o 
  -3   9   8        0.07        2.79      1.52 o 
  -2   9   8        0.01       -0.34      1.34 o 
  -1   9   8       12.13       13.64      2.34 o 
   0   9   8        0.64        0.01      1.31 o 
   1   9   8        5.81       11.30      2.21 o 
   2   9   8        1.00        1.16      1.68 o 
   3   9   8        0.45        3.29      1.61 o 
  -9   1   9        2.36        0.83      1.29 o 
  -8   1   9        0.31       -0.24      1.09 o 
  -7   1   9       13.77       14.04      1.77 o 
  -6   1   9       32.30       34.12      2.06 o 
  -5   1   9       46.60       44.43      2.17 o 
  -4   1   9        0.08        0.72      1.59 o 
  -3   1   9        5.48        8.85      1.36 o 
  -2   1   9       23.59       22.96      1.39 o 
  -1   1   9       46.25       41.61      2.19 o 
   0   1   9      165.66      158.00      4.85 o 
   1   1   9       60.36       50.88      3.08 o 
   2   1   9       35.36       39.86      3.07 o 
   3   1   9       16.87       21.18      2.65 o 
   4   1   9        0.12        1.78      2.22 o 
   5   1   9       22.84       21.15      2.95 o 
   6   1   9        0.91       -0.53      1.32 o 
   7   1   9        0.11       -0.18      1.32 o 
  -9   2   9       21.68       25.32      3.49 o 
  -8   2   9        1.32        1.63      1.65 o 
  -7   2   9        8.03        9.63      1.56 o 
  -6   2   9       10.30        9.05      1.56 o 
  -5   2   9       16.75       15.65      1.40 o 
  -4   2   9      221.07      214.88      5.74 o 
  -3   2   9       34.81       34.99      1.77 o 
  -2   2   9       34.13       33.97      2.08 o 
  -1   2   9       36.84       40.99      2.25 o 
   0   2   9       92.65       86.54      3.42 o 
   1   2   9       89.00       92.43      3.33 o 
   2   2   9       41.93       38.25      2.58 o 
   3   2   9        4.99        4.48      1.59 o 
   4   2   9        1.80        5.21      3.00 o 
   5   2   9        2.79        2.05      1.77 o 
   6   2   9       14.55       11.31      2.20 o 
   7   2   9        2.03        0.87      1.67 o 
  -9   3   9       20.47       23.33      3.82 o 
  -8   3   9        0.42        1.51      1.87 o 
  -7   3   9       17.33       20.48      2.42 o 
  -6   3   9       62.64       63.70      3.78 o 
  -5   3   9       29.92       33.28      2.27 o 
  -4   3   9      121.17      114.64      4.06 o 
  -3   3   9       39.77       38.08      3.21 o 
  -2   3   9       24.10       24.40      2.16 o 
  -1   3   9       48.45       51.06      3.09 o 
   0   3   9       32.90       34.08      2.14 o 
   1   3   9      101.55      103.44      4.02 o 
   2   3   9       25.76       20.80      1.65 o 
   3   3   9       19.34       19.41      1.73 o 
   4   3   9       20.52       31.71      7.59 o 
   5   3   9       34.88       35.75      3.18 o 
   6   3   9        1.00        4.49      1.96 o 
   7   3   9        6.41        6.96      2.60 o 
  -8   4   9       52.18       53.59      4.61 o 
  -7   4   9        4.01        5.80      3.47 o 
  -6   4   9      188.36      175.14      7.10 o 
  -5   4   9       12.25       14.45      1.71 o 
  -4   4   9       12.06        9.57      3.17 o 
  -3   4   9       45.03       46.31      3.02 o 
  -2   4   9       58.25       53.36      3.12 o 
  -1   4   9       19.13       22.36      2.27 o 
   0   4   9       24.09       21.01      2.11 o 
   1   4   9       48.41       40.51      3.78 o 
   2   4   9       18.10       19.58      2.02 o 
   3   4   9        3.15        2.31      1.17 o 
   4   4   9        7.03        6.33      1.56 o 
   5   4   9        3.67        3.48      1.92 o 
   6   4   9        1.61        3.50      2.18 o 
  -8   5   9       12.36       14.96      3.51 o 
  -7   5   9       55.07       52.80      4.43 o 
  -6   5   9        0.86        2.22      1.72 o 
  -5   5   9       14.72       22.19      2.45 o 
  -4   5   9       32.26       30.81      2.73 o 
  -3   5   9       66.93       68.54      3.94 o 
  -2   5   9       49.18       55.72      3.41 o 
  -1   5   9      169.86      168.77      7.22 o 
   0   5   9       86.91       90.74      4.51 o 
   1   5   9       15.59       17.47      1.98 o 
   2   5   9       31.54       31.91      2.67 o 
   3   5   9       12.73       16.20      2.02 o 
   4   5   9       22.51       27.08      2.78 o 
   5   5   9        0.36        1.91      1.84 o 
   6   5   9        2.77        4.50      2.56 o 
  -7   6   9       69.76       66.12      5.33 o 
  -6   6   9        1.66        2.51      2.00 o 
  -5   6   9        8.36        9.85      2.32 o 
  -4   6   9        4.84       10.71      2.49 o 
  -3   6   9       29.32       27.87      2.55 o 
  -2   6   9        2.96        2.20      1.57 o 
  -1   6   9        5.42        4.20      1.54 o 
   0   6   9       13.73       17.45      2.11 o 
   1   6   9       10.26       11.98      1.90 o 
   2   6   9       16.28       19.14      3.02 o 
   3   6   9        2.31        3.48      1.57 o 
   4   6   9        0.02        1.98      1.50 o 
   5   6   9        0.45       -0.65      2.09 o 
  -6   7   9        2.01        3.08      2.19 o 
  -5   7   9       18.75       20.39      2.97 o 
  -4   7   9       13.31       17.52      2.56 o 
  -3   7   9       14.47       16.77      2.32 o 
  -2   7   9       10.15       16.02      2.86 o 
  -1   7   9        8.50       10.67      1.90 o 
   0   7   9       22.20       26.43      2.55 o 
   1   7   9       14.46       16.94      2.25 o 
   2   7   9       10.31       13.03      2.22 o 
   3   7   9        3.90        4.23      1.89 o 
   4   7   9        2.59        4.55      1.80 o 
  -4   8   9        0.00        2.51      2.04 o 
  -3   8   9        3.66        5.41      2.78 o 
  -2   8   9        6.74        8.34      2.04 o 
  -1   8   9        0.10        9.44      6.50 o 
   0   8   9        7.01        4.44      1.76 o 
   1   8   9        4.15        4.94      1.89 o 
   2   8   9       23.66       25.45      2.92 o 
  -8   0  10       53.47       52.83      5.71 o 
  -7   0  10        0.12        1.96      1.89 o 
  -6   0  10        2.23        3.52      1.79 o 
  -5   0  10        5.23        5.92      1.75 o 
  -4   0  10       89.67       82.76      4.24 o 
  -3   0  10        4.87        4.78      1.71 o 
  -2   0  10        1.67        2.08      2.55 o 
  -1   0  10       27.51       37.26      9.28 o 
   0   0  10        4.34        1.94      3.04 o 
   1   0  10       43.14       38.68      4.09 o 
   2   0  10       15.65       21.39      3.13 o 
   3   0  10        6.63       12.55      3.10 o 
   4   0  10        5.39        9.89      3.41 o 
   5   0  10       13.31       24.55      3.95 o 
   6   0  10        3.39        3.76      2.78 o 
  -8   1  10       38.02       39.62      3.84 o 
  -7   1  10       23.79       25.75      2.66 o 
  -6   1  10       55.99       55.80      2.77 o 
  -5   1  10       25.72       26.54      2.23 o 
  -4   1  10      136.71      135.67      4.42 o 
  -3   1  10      105.62      105.94      4.29 o 
  -2   1  10       96.21       90.57      3.70 o 
  -1   1  10       63.96       66.79      2.85 o 
   0   1  10      220.51      215.86      7.89 o 
   1   1  10        0.78        1.76      1.50 o 
   2   1  10       45.30       42.33      3.23 o 
   3   1  10       12.11       11.20      2.24 o 
   4   1  10       15.00       12.86      2.17 o 
   5   1  10        0.55        0.16      1.36 o 
   6   1  10       10.46       10.67      2.63 o 
  -8   2  10        3.09        0.84      1.72 o 
  -7   2  10        0.72        4.58      2.01 o 
  -6   2  10        3.43        2.50      1.40 o 
  -5   2  10        4.35        4.23      1.07 o 
  -4   2  10        2.49        2.64      1.16 o 
  -3   2  10        6.97       10.05      1.44 o 
  -2   2  10       12.53       16.22      1.96 o 
  -1   2  10        4.04        4.70      1.22 o 
   0   2  10        5.03        3.78      1.18 o 
   1   2  10       44.20       53.57      3.49 o 
   2   2  10        6.23       10.26      1.97 o 
   3   2  10        1.79        7.20      1.88 o 
   4   2  10        1.09        4.16      2.58 o 
   5   2  10        2.65        2.91      1.69 o 
   6   2  10        0.38       -0.80      1.64 o 
  -7   3  10       13.63       20.26      4.29 o 
  -6   3  10       36.69       36.70      3.68 o 
  -5   3  10       46.30       40.00      3.15 o 
  -4   3  10        1.71        3.67      1.50 o 
  -3   3  10        9.94       12.54      2.67 o 
  -2   3  10        2.92        4.79      1.43 o 
  -1   3  10        9.37       11.00      1.52 o 
   0   3  10        9.22        6.95      1.70 o 
   1   3  10       69.43       67.82      3.34 o 
   2   3  10       15.52       16.59      2.28 o 
   3   3  10        1.81        0.68      1.30 o 
   4   3  10        0.29       -0.16      1.32 o 
   5   3  10       12.32       15.50      3.49 o 
  -7   4  10        6.10        6.97      2.42 o 
  -6   4  10        1.79        0.84      1.57 o 
  -5   4  10        0.65        1.10      1.24 o 
  -4   4  10        2.12        3.00      1.93 o 
  -3   4  10        4.54        3.24      1.52 o 
  -2   4  10        4.48        3.48      1.57 o 
  -1   4  10        4.86        5.21      1.69 o 
   0   4  10       50.49       49.28      3.14 o 
   1   4  10       11.29        9.18      1.75 o 
   2   4  10        0.57        0.32      1.25 o 
   3   4  10        0.42        1.84      1.97 o 
   4   4  10        3.85        3.99      4.73 o 
   5   4  10        0.04        2.22      3.85 o 
  -6   5  10        0.18        1.10      2.20 o 
  -5   5  10        7.71        9.41      2.59 o 
  -4   5  10       11.05       15.23      2.27 o 
  -3   5  10        4.18        4.38      1.78 o 
  -2   5  10        0.07        0.67      1.30 o 
  -1   5  10       16.42       15.25      2.19 o 
   0   5  10        8.38        7.46      1.73 o 
   1   5  10        0.03        2.88      1.62 o 
   2   5  10       15.56       13.63      2.32 o 
   3   5  10        0.50        6.04      3.36 o 
   4   5  10        0.85        3.47      2.28 o 
  -5   6  10        5.55        4.47      2.15 o 
  -4   6  10        1.00        1.69      1.47 o 
  -3   6  10        1.12        4.73      2.82 o 
  -2   6  10       15.12       16.12      2.33 o 
  -1   6  10        2.53        5.31      1.74 o 
   0   6  10        0.26       -0.36      1.35 o 
   1   6  10        7.69       10.42      2.47 o 
   2   6  10        0.49        1.90      1.55 o 
   3   6  10        8.29       10.29      3.48 o 
  -4   7  10        8.17        9.59      2.65 o 
  -3   7  10       22.46       22.03      3.62 o 
  -2   7  10       32.44       30.36      3.13 o 
  -1   7  10        0.12       -1.02      1.58 o 
   0   7  10       20.02       19.14      2.53 o 
   1   7  10       12.34       17.80      2.49 o 
   2   7  10       27.47       24.42      2.82 o 
  -7   1  11       11.82       16.08      3.69 o 
  -6   1  11        5.25        4.72      2.15 o 
  -5   1  11       34.19       29.67      2.45 o 
  -4   1  11        7.45        6.57      1.74 o 
  -3   1  11        0.21        2.23      2.28 o 
  -2   1  11        0.12        1.62      1.53 o 
  -1   1  11       15.41       11.21      2.15 o 
   0   1  11        2.65        5.91      2.12 o 
   1   1  11       29.13       23.24      2.75 o 
   2   1  11        1.35        5.18      2.03 o 
   3   1  11        0.48       -1.38      1.72 o 
   4   1  11        0.62        2.23      1.68 o 
  -6   2  11        3.33        1.94      1.75 o 
  -5   2  11        0.96        0.93      1.31 o 
  -4   2  11        1.41        0.16      1.22 o 
  -3   2  11       27.76       26.47      2.55 o 
  -2   2  11        6.94        9.19      1.87 o 
  -1   2  11       17.57       22.94      4.03 o 
   0   2  11       65.92       57.21      3.76 o 
   1   2  11        9.53       12.52      2.38 o 
   2   2  11        3.80        4.95      2.77 o 
   3   2  11        0.15        0.85      1.65 o 
   4   2  11        5.58        7.61      3.24 o 
  -6   3  11       34.69       41.74      4.29 o 
  -5   3  11        8.29        7.99      3.11 o 
  -4   3  11        3.01        2.80      1.43 o 
  -3   3  11       36.21       36.23      3.28 o 
  -2   3  11       30.85       33.53      3.04 o 
  -1   3  11        2.48        0.70      1.62 o 
   0   3  11       11.21       12.54      2.58 o 
   1   3  11       36.73       33.77      4.25 o 
   2   3  11        0.70        0.04      1.83 o 
   3   3  11        8.19        6.99      2.36 o 
  -5   4  11        8.10        8.70      2.99 o 
  -4   4  11       38.99       41.94      3.37 o 
  -3   4  11       27.74       29.68      3.07 o 
  -2   4  11       28.05       30.13      2.99 o 
  -1   4  11        5.23        4.40      1.81 o 
   0   4  11       50.18       54.68      5.18 o 
   1   4  11        2.12        0.85      1.88 o 
   2   4  11       46.47       52.81      7.91 o 
   3   4  11       15.50       14.82      3.54 o 
  -4   5  11       27.91       29.67      3.60 o 
  -3   5  11        3.57        5.85      3.09 o 
  -2   5  11       12.53       15.10      2.46 o 
  -1   5  11       18.60       21.34      2.86 o 
   0   5  11       15.28       18.81      3.21 o 
   1   5  11        4.84        5.67      2.87 o 
   2   5  11        1.53        1.15      3.03 o 
  -2   6  11       23.58       25.92      3.05 o 
  -1   6  11        7.14       12.22      2.43 o 
   0   6  11        0.18       -3.23      3.23 o 
  -4   0  12       40.54       37.39      5.59 o 
  -3   0  12       29.56       41.50      5.84 o 
  -2   0  12       28.45       31.66      8.41 o 
  -1   0  12        0.21       -2.36      2.46 o 
   0   0  12       11.48       13.01      3.47 o 
   1   0  12       27.39       23.86      4.60 o 
   2   0  12       13.47       14.00      4.12 o 
  -4   1  12        3.30        1.83      2.03 o 
  -3   1  12        4.35        9.92      2.62 o 
  -2   1  12        0.10        1.59      2.53 o 
  -1   1  12        0.01       -0.31      1.69 o 
   0   1  12        8.55       10.53      2.64 o 
   1   1  12        5.03        8.77      2.31 o 
   2   1  12        5.50        5.25      2.45 o 
  -4   2  12        2.08        3.01      2.14 o 
  -3   2  12       10.47       11.19      2.74 o 
  -2   2  12       24.92       21.26      3.63 o 
  -1   2  12       27.85       29.17      3.59 o 
   0   2  12        1.45        1.66      2.48 o 
   1   2  12       19.10       19.93      3.39 o 
  -3   3  12        0.01        2.36      2.88 o 
  -2   3  12        9.17       15.91      3.13 o 
  -1   3  12        0.08       -0.62      1.99 o 
   0   3  12        6.59        4.85      2.57 o 
                                                 
